# Supplementary material for: Scalable magnetoreceptive e-skin for energy-efficient high-resolution interaction towards undisturbed extended reality
Source: Nat Commun. 2025 Feb 14;16:1647. doi: 10.1038/s41467-025-56805-x (PMC11828903; doi:10.1038/s41467-025-56805-x)
Supplement: Supplementary file 13 — Source Data [file 41467_2025_56805_MOESM13_ESM.xlsx]

## Sheet: Figure_1i
Film		Grid
Magnetic field (mT)	GMR (%)	Magnetic field (mT)	GMR (%)
400.014	0.05385	399.966	0
397.26	0.05617	397.888	0.00129
392.519	0.05778	393.138	0.01027
388.032	0.06247	388.69	0.01706
383.342	0.07265	383.893	0.01468
378.938	0.07638	379.407	0.02159
374.289	0.07482	375.031	0.0184
369.639	0.07888	370	0.02753
364.939	0.08174	365.745	0.0363
360.193	0.09295	361.169	0.03765
355.431	0.0958	356.49	0.03825
350.815	0.10269	351.997	0.04014
345.987	0.10289	347.258	0.05154
341.214	0.10739	342.479	0.04977
336.78	0.1157	337.788	0.06078
332.166	0.11457	332.989	0.06925
327.402	0.11955	328.341	0.07311
322.83	0.13286	323.655	0.07582
318.144	0.12947	318.972	0.08692
313.538	0.14267	314.349	0.08758
308.965	0.14167	309.53	0.09532
304.332	0.15372	304.719	0.09755
299.667	0.15899	299.991	0.10836
294.876	0.16588	295.255	0.11816
290.008	0.16827	290.635	0.11358
285.395	0.17158	285.905	0.12318
280.789	0.18679	281.185	0.13593
276.133	0.18151	276.522	0.13586
271.535	0.19689	271.821	0.14404
266.776	0.19936	267.17	0.148
261.803	0.21309	262.597	0.16288
257.204	0.21651	257.782	0.16655
252.477	0.2243	253.334	0.17571
247.816	0.23056	248.637	0.18338
243.183	0.24035	243.947	0.19302
238.694	0.24626	239.539	0.1959
234.008	0.25629	234.696	0.21448
229.366	0.26797	230.214	0.21341
224.837	0.26852	225.338	0.22921
220.118	0.28227	220.741	0.23355
215.457	0.29118	216.012	0.24444
210.841	0.30612	211.536	0.25272
206.145	0.31113	206.775	0.26463
201.454	0.32272	201.923	0.27048
196.807	0.33157	197.304	0.28695
192.244	0.345	192.48	0.2939
187.71	0.35187	187.69	0.30333
183.104	0.36903	182.939	0.32358
178.38	0.38882	178.385	0.328
173.821	0.39943	173.726	0.35021
169.083	0.40847	169.049	0.35818
164.533	0.43147	164.43	0.37904
159.798	0.44468	159.723	0.38724
155.084	0.46495	155.04	0.40523
150.491	0.47294	150.436	0.42841
145.905	0.50051	145.781	0.45106
141.282	0.51623	140.991	0.46959
136.787	0.54083	136.238	0.49761
131.982	0.57324	131.468	0.51439
127.285	0.5975	126.722	0.54956
122.831	0.6263	122.039	0.57157
118.115	0.6639	117.257	0.61452
113.548	0.7009	112.765	0.65048
108.943	0.74806	108.129	0.68743
104.18	0.79602	103.456	0.7379
99.9695	0.8465	99.452	0.78498
97.6012	0.88188	97.1293	0.81032
95.2848	0.91664	94.8198	0.84591
92.994	0.94689	92.467	0.87813
90.6199	0.98692	90.0737	0.9149
88.39	1.03299	87.6841	0.95534
86.045	1.07564	85.328	1.00073
83.6832	1.12622	82.8491	1.04699
81.3798	1.17978	80.5	1.10047
79.0326	1.24365	78.2342	1.15922
76.6898	1.30862	75.8681	1.22213
74.4969	1.3747	73.609	1.29115
72.1774	1.45705	71.2845	1.36047
69.8948	1.54497	69.0162	1.43697
67.5802	1.64313	66.6256	1.53232
65.3285	1.74266	64.2757	1.63806
62.9169	1.87082	62.0141	1.74067
61.0078	1.99357	59.8822	1.87375
58.0211	2.28909	57.5181	2.12754
55.7555	2.51867	54.9342	2.34069
53.3588	2.73571	52.5788	2.55331
51.0576	2.97806	50.1979	2.77567
48.6994	3.23715	47.7596	3.028
46.2964	3.54377	45.419	3.31258
43.9208	3.88575	43.0402	3.62907
41.5599	4.26993	40.678	3.98676
39.2179	4.6975	38.3006	4.39857
36.8199	5.20086	35.921	4.87227
34.4765	5.78124	33.5164	5.41696
32.0984	6.4287	31.1385	6.03706
29.7034	7.18832	28.7944	6.76095
27.3371	8.07783	26.4772	7.56781
24.994	9.10034	24.1427	8.4911
22.6776	10.2578	21.7559	9.62998
20.3984	11.6058	19.3621	10.9448
18.1178	13.1457	16.957	12.5005
15.8355	14.8901	14.6209	14.2207
13.4947	16.8112	12.2028	16.0977
11.1361	18.7571	9.76004	18.044
8.91964	20.4768	7.41553	19.8827
6.57491	21.9067	5.09791	21.4267
4.25826	22.9419	2.79815	22.617
1.93504	23.6727	0.43812	23.5368
-0.4046	24.2676	-1.88596	23.9856
-2.66599	24.4224	-4.123	23.9853
-4.96445	24.3445	-6.42405	23.5963
-7.26141	23.9805	-8.74278	22.7498
-9.56243	23.2486	-11.0994	21.4414
-11.8837	22.0889	-13.5043	19.7012
-14.2569	20.505	-15.8432	17.7571
-16.5847	18.5959	-18.1654	15.8024
-18.958	16.6265	-20.5204	13.8834
-21.2817	14.6283	-22.8628	12.1289
-23.5846	12.8152	-25.0431	10.6038
-25.9021	11.1782	-27.3403	9.21766
-28.2048	9.71877	-29.6637	8.02615
-30.5028	8.47609	-31.9836	6.98495
-32.8418	7.39045	-34.3025	6.11943
-35.121	6.46103	-36.62	5.38183
-37.4432	5.69364	-38.9421	4.76228
-39.7015	5.05895	-41.2025	4.24659
-42.0008	4.50417	-43.4974	3.80758
-44.3625	4.03407	-45.8835	3.41324
-46.6206	3.63679	-48.2208	3.07494
-48.958	3.28149	-50.5833	2.78292
-51.2109	2.98061	-53.0189	2.53419
-53.4984	2.71855	-55.3615	2.31132
-55.8212	2.48238	-57.7202	2.11417
-58.1026	2.27934	-60.138	1.9488
-60.4199	2.10262	-62.4809	1.79449
-62.7833	1.93496	-64.9088	1.66469
-65.0834	1.80892	-67.2786	1.54329
-67.4006	1.6835	-69.6807	1.44362
-69.7781	1.57457	-72.06	1.35367
-72.0841	1.472	-74.4419	1.27065
-74.4802	1.38967	-76.8414	1.20316
-76.8192	1.30972	-79.1037	1.14302
-79.2189	1.23679	-81.4639	1.08251
-81.5022	1.17588	-83.8581	1.03152
-83.8179	1.1211	-86.2376	0.98526
-86.1238	1.06821	-88.6597	0.94025
-88.3851	1.02619	-91.0613	0.90212
-90.6447	0.97925	-93.4395	0.85861
-92.9416	0.93824	-95.8018	0.83024
-95.2235	0.90704	-98.2214	0.80475
-97.5052	0.87764	-100.912	0.76793
-99.8983	0.84414	-105.557	0.71719
-104.013	0.78966	-110.247	0.66763
-108.482	0.74111	-115.044	0.63802
-113.164	0.70126	-119.99	0.59664
-117.724	0.65913	-124.681	0.56833
-122.289	0.62564	-129.322	0.53642
-126.923	0.59394	-134.195	0.50842
-131.522	0.56782	-138.922	0.49031
-136.202	0.54458	-143.642	0.47309
-140.806	0.51891	-148.443	0.44426
-145.449	0.49663	-153.276	0.4282
-149.962	0.47904	-157.926	0.41108
-154.602	0.4568	-162.644	0.39623
-159.21	0.44362	-167.357	0.37496
-163.919	0.42567	-171.966	0.36835
-168.489	0.40985	-176.728	0.3543
-173.195	0.39597	-181.356	0.33529
-177.888	0.38061	-186.081	0.32056
-182.442	0.36831	-190.803	0.31413
-187.083	0.35766	-195.282	0.30357
-191.652	0.34529	-200.003	0.29206
-196.204	0.33254	-204.599	0.28559
-200.801	0.32254	-209.348	0.27463
-205.525	0.30966	-213.973	0.26449
-210.001	0.29522	-218.598	0.25695
-214.487	0.28766	-223.283	0.24491
-219.084	0.28154	-227.803	0.23354
-223.727	0.27269	-232.449	0.23017
-228.247	0.2653	-236.928	0.21744
-232.807	0.25214	-241.52	0.20943
-237.444	0.24644	-245.998	0.20145
-242.125	0.23413	-250.642	0.20056
-246.609	0.23044	-255.204	0.19037
-251.283	0.22234	-259.991	0.18257
-255.768	0.21144	-264.679	0.17916
-260.363	0.20971	-269.275	0.17193
-264.962	0.19665	-274.03	0.16373
-269.486	0.19333	-278.688	0.15927
-274.126	0.18144	-283.241	0.15167
-278.762	0.18271	-287.851	0.14699
-283.441	0.17383	-292.52	0.13983
-288.076	0.1704	-297.163	0.12922
-292.722	0.159	-301.76	0.1297
-297.326	0.15769	-306.364	0.11954
-301.842	0.14852	-310.879	0.11602
-306.482	0.1432	-315.445	0.10756
-311.086	0.13565	-319.961	0.10522
-315.636	0.12958	-324.518	0.10346
-320.241	0.12713	-329.239	0.09186
-324.798	0.12042	-333.797	0.08782
-329.289	0.11192	-338.403	0.08193
-333.877	0.10751	-342.878	0.07763
-338.636	0.10581	-347.441	0.07348
-343.202	0.09728	-352.078	0.06772
-347.829	0.09427	-356.717	0.06345
-352.483	0.09129	-361.276	0.05197
-357.241	0.08379	-365.96	0.05034
-361.879	0.0812	-370.639	0.04698
-366.444	0.07784	-375.125	0.04372
-371.038	0.06915	-379.72	0.04068
-375.639	0.06409	-384.319	0.03115
-380.202	0.06405	-388.996	0.02753
-384.835	0.05648	-393.595	0.02573
-389.515	0.05082	-398.178	0.02342
-394.241	0.04904	-397.553	0.01974
-398.613	0.03845	-392.786	0.02484
-397.017	0.04403	-388.254	0.03523
-392.303	0.04982	-383.614	0.03615
-387.738	0.05313	-379.016	0.0382
-383.176	0.05927	-374.369	0.04486
-378.498	0.06434	-369.697	0.05084
-373.968	0.06787	-365.087	0.05572
-369.368	0.07006	-360.523	0.06305
-364.728	0.08294	-355.853	0.06684
-360.131	0.08179	-351.318	0.06718
-355.486	0.08531	-346.612	0.07608
-350.964	0.08627	-342.119	0.07983
-346.286	0.09378	-337.404	0.08204
-341.805	0.10164	-332.693	0.09049
-337.205	0.1057	-328.026	0.09704
-332.569	0.11425	-323.524	0.10148
-328.04	0.11693	-318.881	0.10707
-323.441	0.12179	-314.353	0.1175
-318.845	0.12319	-309.643	0.11571
-314.242	0.1356	-305.003	0.12048
-309.639	0.13952	-300.442	0.13143
-305.008	0.14305	-295.838	0.13236
-300.361	0.1498	-291.32	0.14129
-295.724	0.1602	-286.68	0.14363
-291.081	0.16351	-282.046	0.15159
-286.483	0.16828	-277.44	0.15957
-281.801	0.17396	-272.877	0.16718
-277.196	0.18195	-268.239	0.1742
-272.681	0.18616	-263.64	0.18239
-268.086	0.19874	-259.112	0.18917
-263.475	0.20097	-254.442	0.19717
-258.874	0.20929	-249.796	0.20724
-254.203	0.21406	-245.073	0.21103
-249.556	0.22215	-240.444	0.2172
-244.957	0.23404	-235.835	0.2255
-240.398	0.24037	-231.235	0.23231
-235.758	0.24897	-226.639	0.24497
-231.039	0.25934	-221.801	0.25509
-226.517	0.26187	-217.158	0.26206
-221.884	0.27286	-212.591	0.27247
-217.239	0.28958	-208.033	0.28465
-212.6	0.29239	-203.398	0.29331
-208.077	0.29893	-198.796	0.30008
-203.434	0.3177	-194.198	0.30967
-198.879	0.32896	-189.557	0.32993
-194.235	0.33677	-184.961	0.33286
-189.595	0.34586	-180.355	0.3491
-184.956	0.36109	-175.677	0.36239
-180.352	0.37266	-171.155	0.37498

## Sheet: Figure_1j
Field magnitude				Field vectprs
Coordinate (mm)	Distance (mm)	µ0H (mT)		Coordinate (mm)	Distance (mm)	B_x	B_y
-29.6	0.25	1.19889		-29.5	0.25	-0.00131577	-8.94075e-05
-29.1	0.25	1.31881		-29	0.25	-0.00138056	-9.85636e-05
-28.6	0.25	1.38408		-28.5	0.25	-0.00154123	-0.00014909
-28.1	0.25	1.54842		-28	0.25	-0.00169383	-0.000171073
-27.6	0.25	1.70245		-27.5	0.25	-0.0016554	-0.000118384
-27.1	0.25	1.65962		-27	0.25	-0.00181583	-0.000152541
-26.6	0.25	1.82222		-26.5	0.25	-0.00180609	-9.49124e-05
-26.1	0.25	1.80858		-26	0.25	-0.00182119	-0.000114002
-25.6	0.25	1.82476		-25.5	0.25	-0.00182119	-0.000115648
-25.1	0.25	1.82486		-25	0.25	-0.00182119	-0.000142387
-24.6	0.25	1.82675		-24.5	0.25	-0.00184623	-0.000146753
-24.1	0.25	1.85205		-24	0.25	-0.00192118	-9.28502e-05
-23.6	0.25	1.92343		-23.5	0.25	-0.00198904	-0.000111954
-23.1	0.25	1.99219		-23	0.25	-0.00230304	-0.000141704
-22.6	0.25	2.3074		-22.5	0.25	-0.00249442	-0.000123495
-22.1	0.25	2.49748		-22	0.25	-0.00264889	-8.94811e-05
-21.6	0.25	2.6504		-21.5	0.25	-0.00269919	-0.000113405
-21.1	0.25	2.70157		-21	0.25	-0.00275183	-0.000114241
-20.6	0.25	2.7542		-20.5	0.25	-0.00278146	-0.000115836
-20.1	0.25	2.78387		-20	0.25	-0.00289213	-0.000116564
-19.6	0.25	2.89448		-19.5	0.25	-0.0031681	-0.000113813
-19.1	0.25	3.17014		-19	0.25	-0.00354256	-9.07569e-05
-18.6	0.25	3.54372		-18.5	0.25	-0.00373164	-0.000140121
-18.1	0.25	3.73427		-18	0.25	-0.00376037	-9.23099e-05
-17.6	0.25	3.7615		-17.5	0.25	-0.0038883	-8.9403e-05
-17.1	0.25	3.88933		-17	0.25	-0.00449067	-8.70369e-05
-16.6	0.25	4.49152		-16.5	0.25	-0.00468674	-8.9403e-05
-16.1	0.25	4.6876		-16	0.25	-0.00475819	-6.16452e-05
-15.6	0.25	4.75858		-15.5	0.25	-0.00540901	-8.93986e-05
-15.1	0.25	5.40975		-15	0.25	-0.00566936	-8.9403e-05
-14.6	0.25	5.67006		-14.5	0.25	-0.0062511	-6.49796e-05
-14.1	0.25	6.25144		-14	0.25	-0.00659643	-5.95734e-05
-13.6	0.25	6.5967		-13.5	0.25	-0.00738092	-4.17843e-05
-13.1	0.25	7.38104		-13	0.25	-0.00759028	1.86693e-05
-12.6	0.25	7.59031		-12.5	0.25	-0.00850556	0.000117731
-12.1	0.25	8.50638		-12	0.25	-0.00938004	0.000462634
-11.6	0.25	9.39144		-11.5	0.25	-0.0102953	0.000615659
-11.1	0.25	10.3137		-11	0.25	-0.0113388	0.000775748
-10.6	0.25	11.3653		-10.5	0.25	-0.0123251	0.000836484
-10.1	0.25	12.3534		-10	0.25	-0.0136136	0.000888834
-9.6	0.25	13.6426		-9.5	0.25	-0.0151898	0.00105193
-9.1	0.25	15.2262		-9	0.25	-0.0171221	0.00161283
-8.6	0.25	17.1979		-8.5	0.25	-0.0195505	0.00184557
-8.1	0.25	19.6374		-8	0.25	-0.0221097	0.00249865
-7.6	0.25	22.2504		-7.5	0.25	-0.0257034	0.00303138
-7.1	0.25	25.8816		-7	0.25	-0.029593	0.00399493
-6.6	0.25	29.8614		-6.5	0.25	-0.0352384	0.00561812
-6.1	0.25	35.6835		-6	0.25	-0.0421319	0.00753284
-5.6	0.25	42.8		-5.5	0.25	-0.0505675	0.0103915
-5.1	0.25	51.6241		-5	0.25	-0.0609803	0.0149732
-4.6	0.25	62.7917		-4.5	0.25	-0.07434	0.0217099
-4.1	0.25	77.4452		-4	0.25	0.002	0.0320792
-4	0.25	0		-3.5	0.25	0.002	0.0484532
-3.5	0.25	0		-3	0.25	0.002	0.071554
-3	0.25	0		-2.5	0.25	0.002	0.106788
-2.5	0.25	0		-2	0.25	0.002	0.153676
-2	0.25	0		-1.5	0.25	0.002	0.211264
-1.5	0.25	0		-1	0.25	0.002	0.268982
-1	0.25	0		-0.5	0.25	0.002	0.31389
-0.5	0.25	0		0	0.25	0.002	0.3313
0	0.25	0		0.5	0.25	0.002	0.315745
0.5	0.25	0		1	0.25	0.002	0.272775
1	0.25	0		1.5	0.25	0.002	0.213667
1.5	0.25	0		2	0.25	0.002	0.155806
2	0.25	0		2.5	0.25	0.002	0.109246
2.5	0.25	0		3	0.25	0.002	0.0751722
3	0.25	0		3.5	0.25	0.002	0.05054
3.5	0.25	0		4	0.25	0.002	0.0334917
4	0.25	0		4.5	0.25	0.002	0.0227331
4.5	0.25	0		5	0.25	0.0371327	0.0159574
5.4	0.25	40.4163		5.5	0.25	0.0316361	0.0109867
5.9	0.25	33.4895		6	0.25	0.0274089	0.00757708
6.4	0.25	28.437		6.5	0.25	0.0237184	0.00573153
6.9	0.25	24.4011		7	0.25	0.0202652	0.00396949
7.4	0.25	20.6503		7.5	0.25	0.0176911	0.00288701
7.9	0.25	17.9251		8	0.25	0.015361	0.00198568
8.4	0.25	15.4888		8.5	0.25	0.0134607	0.00175035
8.9	0.25	13.5741		9	0.25	0.0122907	0.00103119
9.4	0.25	12.3339		9.5	0.25	0.0107859	0.000869754
9.9	0.25	10.8209		10	0.25	0.00963664	0.000754458
10.4	0.25	9.66613		10.5	0.25	0.0087334	0.000460567
10.9	0.25	8.74554		11	0.25	0.00782743	0.00017176
11.4	0.25	7.82932		11.5	0.25	0.00732949	2.47342e-05
11.9	0.25	7.32953		12	0.25	0.00672732	-5.98303e-05
12.4	0.25	6.72759		12.5	0.25	0.00584878	-8.94018e-05
12.9	0.25	5.84946		13	0.25	0.00565105	-6.59685e-05
13.4	0.25	5.65144		13.5	0.25	0.00489389	-8.93247e-05
13.9	0.25	4.89471		14	0.25	0.00477953	-8.9403e-05
14.4	0.25	4.78037		14.5	0.25	0.00414369	-0.000113222
14.9	0.25	4.14524		15	0.25	0.00391055	-0.000145315
15.4	0.25	3.91325		15.5	0.25	0.00381836	-9.1053e-05
15.9	0.25	3.81944		16	0.25	0.00330371	-9.79324e-05
16.4	0.25	3.30516		16.5	0.25	0.00301323	-0.000120202
16.9	0.25	3.01563		17	0.25	0.00293057	-0.000114599
17.4	0.25	2.93281		17.5	0.25	0.00291117	-0.000144665
17.9	0.25	2.91476		18	0.25	0.00267211	-0.000161829
18.4	0.25	2.67701		18.5	0.25	0.00209382	-0.000112969
18.9	0.25	2.09686		19	0.25	0.00201173	-0.00016845
19.4	0.25	2.01877		19.5	0.25	0.002	-0.000113966
19.5	0.25	0		20	0.25	0.002	-0.000138911
20	0.25	0		20.5	0.25	0.002	-0.000142097
20.5	0.25	0		21	0.25	0.002	-0.000170168
21	0.25	0		21.5	0.25	0.002	-0.000152135
21.5	0.25	0		22	0.25	0.002	-0.000129398
22	0.25	0		22.5	0.25	0.002	-0.000116544
22.5	0.25	0		23	0.25	0.002	-0.000137794
23	0.25	0		23.5	0.25	0.002	-0.00014465
23.9	0.25	2.00522		24	0.25	0.00199998	-8.94539e-05
24.4	0.25	2.00198		24.5	0.25	0.00194737	-8.9403e-05
24.9	0.25	1.94942		25	0.25	0.00198738	-0.000114808
25.4	0.25	1.99069		25.5	0.25	0.00191396	-0.00011337
25.9	0.25	1.91731		26	0.25	0.00191806	-0.000133465
26.4	0.25	1.9227		26.5	0.25	0.00178827	-0.000152429
26.9	0.25	1.79475		27	0.25	0.00156301	-0.000115652
27.4	0.25	1.56728		27.5	0.25	0.00150701	-0.00011465
27.9	0.25	1.51136		28	0.25	0.00132253	-8.9403e-05
28.4	0.25	1.32555		28.5	0.25	0.00130952	-0.000124874
28.9	0.25	1.31546		29	0.25	0.00117454	-0.000107842
29.4	0.25	1.17948		29.5	0.25	0.00115457	-0.000119176
29.9	0.25	1.16071		-29.5	0.5	-0.00114335	-0.000112298
30.4	0.25	1.17492		-29	0.5	-0.00132757	-0.000140314
-29.6	0.5	1.07782		-28.5	0.5	-0.0013667	-8.9404e-05
-29.1	0.5	1.14886		-28	0.5	-0.00146561	-0.000134641
-28.6	0.5	1.33496		-27.5	0.5	-0.0015781	-0.000116799
-28.1	0.5	1.36962		-27	0.5	-0.00168331	-0.000117928
-27.6	0.5	1.47178		-26.5	0.5	-0.00175779	-0.000117458
-27.1	0.5	1.58242		-26	0.5	-0.00182119	-8.94163e-05
-26.6	0.5	1.68743		-25.5	0.5	-0.00179678	-8.9403e-05
-26.1	0.5	1.76171		-25	0.5	-0.00182119	-9.00179e-05
-25.6	0.5	1.82338		-24.5	0.5	-0.00184017	-0.000114749
-25.1	0.5	1.799		-24	0.5	-0.00182135	-8.94276e-05
-24.6	0.5	1.82342		-23.5	0.5	-0.00192182	-8.9403e-05
-24.1	0.5	1.84374		-23	0.5	-0.00221153	-8.9403e-05
-23.6	0.5	1.82354		-22.5	0.5	-0.00249928	-8.9403e-05
-23.1	0.5	1.9239		-22	0.5	-0.00270295	-0.000111954
-22.6	0.5	2.21334		-21.5	0.5	-0.00274818	-8.94658e-05
-22.1	0.5	2.50087		-21	0.5	-0.00274781	-8.9403e-05
-21.6	0.5	2.70527		-20.5	0.5	-0.00279447	-8.9403e-05
-21.1	0.5	2.74963		-20	0.5	-0.00288871	-0.000117015
-20.6	0.5	2.74926		-19.5	0.5	-0.00319638	-8.94329e-05
-20.1	0.5	2.7959		-19	0.5	-0.00351139	-8.9403e-05
-19.6	0.5	2.89108		-18.5	0.5	-0.00372905	-8.9403e-05
-19.1	0.5	3.19763		-18	0.5	-0.00373179	-8.9403e-05
-18.6	0.5	3.51253		-17.5	0.5	-0.00385395	-8.9403e-05
-18.1	0.5	3.73012		-17	0.5	-0.00455383	-8.89138e-05
-17.6	0.5	3.73286		-16.5	0.5	-0.0046818	-6.07738e-05
-17.1	0.5	3.85498		-16	0.5	-0.00478834	-8.93953e-05
-16.6	0.5	4.5547		-15.5	0.5	-0.00551374	-8.9403e-05
-16.1	0.5	4.6822		-15	0.5	-0.00561602	-5.56627e-05
-15.6	0.5	4.78918		-14.5	0.5	-0.00618338	1.61308e-05
-15.1	0.5	5.51447		-14	0.5	-0.00659612	8.14625e-05
-14.6	0.5	5.6163		-13.5	0.5	-0.00730838	0.000185683
-14.1	0.5	6.1834		-13	0.5	-0.0076593	0.000325208
-13.6	0.5	6.59663		-12.5	0.5	-0.00850421	0.000485843
-13.1	0.5	7.31073		-12	0.5	-0.00945866	0.000810217
-12.6	0.5	7.6662		-11.5	0.5	-0.010301	0.000810283
-12.1	0.5	8.51808		-11	0.5	-0.0113281	0.000865875
-11.6	0.5	9.49329		-10.5	0.5	-0.0123537	0.000946541
-11.1	0.5	10.3328		-10	0.5	-0.0137399	0.00117769
-10.6	0.5	11.3611		-9.5	0.5	-0.0151998	0.0017317
-10.1	0.5	12.3899		-9	0.5	-0.0171142	0.00182119
-9.6	0.5	13.7903		-8.5	0.5	-0.0194898	0.00257315
-9.1	0.5	15.2981		-8	0.5	-0.0220056	0.00292044
-8.6	0.5	17.2109		-7.5	0.5	-0.0256825	0.00376552
-8.1	0.5	19.6589		-7	0.5	-0.0295458	0.00496629
-7.6	0.5	22.1985		-6.5	0.5	-0.03475	0.00659198
-7.1	0.5	25.9571		-6	0.5	-0.0413295	0.00892093
-6.6	0.5	29.9602		-5.5	0.5	-0.0486783	0.0122862
-6.1	0.5	35.3698		-5	0.5	-0.0581816	0.0169775
-5.6	0.5	42.2813		-4.5	0.5	-0.0696437	0.0237591
-5.1	0.5	50.2048		-4	0.5	0.002	0.0342176
-4.6	0.5	60.6081		-3.5	0.5	0.002	0.0496378
-4.1	0.5	73.5849		-3	0.5	0.002	0.0705363
-4	0.5	0		-2.5	0.5	0.002	0.100361
-3.5	0.5	0		-2	0.5	0.002	0.13882
-3	0.5	0		-1.5	0.5	0.002	0.183507
-2.5	0.5	0		-1	0.5	0.002	0.226967
-2	0.5	0		-0.5	0.5	0.002	0.259585
-1.5	0.5	0		0	0.5	0.002	0.272606
-1	0.5	0		0.5	0.5	0.002	0.260796
-0.5	0.5	0		1	0.5	0.002	0.229837
0	0.5	0		1.5	0.5	0.002	0.185894
0.5	0.5	0		2	0.5	0.002	0.141265
1	0.5	0		2.5	0.5	0.002	0.103206
1.5	0.5	0		3	0.5	0.002	0.0735193
2	0.5	0		3.5	0.5	0.002	0.051675
2.5	0.5	0		4	0.5	0.002	0.0358929
3	0.5	0		4.5	0.5	0.002	0.024856
3.5	0.5	0		5	0.5	0.0349256	0.0180855
4	0.5	0		5.5	0.5	0.0303812	0.012736
4.5	0.5	0		6	0.5	0.0261093	0.00941211
5.4	0.5	39.3304		6.5	0.5	0.0226566	0.00671041
5.9	0.5	32.9427		7	0.5	0.0196852	0.00493405
6.4	0.5	27.754		7.5	0.5	0.0172638	0.00375971
6.9	0.5	23.6294		8	0.5	0.0151824	0.00280863
7.4	0.5	20.2941		8.5	0.5	0.0133951	0.00205212
7.9	0.5	17.6685		9	0.5	0.0116443	0.00172187
8.4	0.5	15.44		9.5	0.5	0.0105903	0.00115415
8.9	0.5	13.5513		10	0.5	0.00963488	0.000891037
9.4	0.5	11.7709		10.5	0.5	0.00868078	0.000813886
9.9	0.5	10.653		11	0.5	0.00775406	0.000735758
10.4	0.5	9.676		11.5	0.5	0.00696954	0.000459937
10.9	0.5	8.71885		12	0.5	0.00663489	0.000173419
11.4	0.5	7.78889		12.5	0.5	0.00581939	2.19145e-05
11.9	0.5	6.9847		13	0.5	0.00561212	-3.49662e-05
12.4	0.5	6.63716		13.5	0.5	0.00486556	-7.09711e-05
12.9	0.5	5.81944		14	0.5	0.00469914	-8.77254e-05
13.4	0.5	5.61223		14.5	0.5	0.00411686	-8.9403e-05
13.9	0.5	4.86608		15	0.5	0.0038955	-8.9403e-05
14.4	0.5	4.69996		15.5	0.5	0.0038147	-8.9403e-05
14.9	0.5	4.11783		16	0.5	0.00320729	-0.000114248
15.4	0.5	3.89653		16.5	0.5	0.00298986	-8.94056e-05
15.9	0.5	3.81575		17	0.5	0.0029551	-8.9403e-05
16.4	0.5	3.20933		17.5	0.5	0.00291779	-8.9403e-05
16.9	0.5	2.9912		18	0.5	0.00245093	-0.00011449
17.4	0.5	2.95645		18.5	0.5	0.00217806	-0.000105107
17.9	0.5	2.91916		19	0.5	0.00200582	-8.95552e-05
18.4	0.5	2.45361		19.5	0.5	0.002	-8.9403e-05
18.9	0.5	2.1806		20	0.5	0.002	-8.9403e-05
19.4	0.5	2.00782		20.5	0.5	0.002	-9.15411e-05
19.5	0.5	0		21	0.5	0.002	-0.000125209
20	0.5	0		21.5	0.5	0.002	-9.13925e-05
20.5	0.5	0		22	0.5	0.002	-0.000113012
21	0.5	0		22.5	0.5	0.002	-0.000165202
21.5	0.5	0		23	0.5	0.002	-0.000116887
22	0.5	0		23.5	0.5	0.002	-0.000111685
22.5	0.5	0		24	0.5	0.00199999	-0.000130112
23	0.5	0		24.5	0.5	0.00192425	-0.000131877
23.9	0.5	2.00312		25	0.5	0.00190121	-0.000113944
24.4	0.5	2.00422		25.5	0.5	0.00192289	-8.94382e-05
24.9	0.5	1.92876		26	0.5	0.00177258	-0.000146697
25.4	0.5	1.90463		26.5	0.5	0.00165951	-0.000156144
25.9	0.5	1.92497		27	0.5	0.00143945	-9.0071e-05
26.4	0.5	1.77864		27.5	0.5	0.00146328	-9.0897e-05
26.9	0.5	1.66684		28	0.5	0.00127382	-9.0089e-05
27.4	0.5	1.44226		28.5	0.5	0.00121045	-0.000137419
27.9	0.5	1.4661		29	0.5	0.00118908	-9.0139e-05
28.4	0.5	1.277		29.5	0.5	0.0011332	-0.000220424
28.9	0.5	1.21823		-29.5	0.75	-0.00117274	-0.000126309
29.4	0.5	1.19249		-29	0.75	-0.00134537	-0.000112551
29.9	0.5	1.15444		-28.5	0.75	-0.00151355	-0.000166442
30.4	0.5	1.10718		-28	0.75	-0.00147523	-0.00011364
-29.6	0.75	1.13017		-27.5	0.75	-0.0016712	-0.000149549
-29.1	0.75	1.17952		-27	0.75	-0.00175969	-0.000138999
-28.6	0.75	1.35007		-26.5	0.75	-0.00175582	-0.000145401
-28.1	0.75	1.52268		-26	0.75	-0.00181954	-9.29188e-05
-27.6	0.75	1.4796		-25.5	0.75	-0.00179602	-0.000115626
-27.1	0.75	1.67788		-25	0.75	-0.00182119	-0.000140444
-26.6	0.75	1.76518		-24.5	0.75	-0.00184724	-8.94807e-05
-26.1	0.75	1.76183		-24	0.75	-0.00188939	-8.9403e-05
-25.6	0.75	1.82191		-23.5	0.75	-0.00202692	-8.9403e-05
-25.1	0.75	1.79974		-23	0.75	-0.00233674	-8.9403e-05
-24.6	0.75	1.8266		-22.5	0.75	-0.00247193	-8.9403e-05
-24.1	0.75	1.8494		-22	0.75	-0.00260905	-8.9403e-05
-23.6	0.75	1.89151		-21.5	0.75	-0.00274875	-8.9403e-05
-23.1	0.75	2.02889		-21	0.75	-0.00277648	-7.59996e-05
-22.6	0.75	2.33845		-20.5	0.75	-0.0028077	-8.91319e-05
-22.1	0.75	2.47355		-20	0.75	-0.00295172	-8.9403e-05
-21.6	0.75	2.61058		-19.5	0.75	-0.00323726	-8.9403e-05
-21.1	0.75	2.7502		-19	0.75	-0.00359446	-8.9403e-05
-20.6	0.75	2.77752		-18.5	0.75	-0.00365372	-8.9403e-05
-20.1	0.75	2.80911		-18	0.75	-0.00373179	-4.09812e-05
-19.6	0.75	2.95308		-17.5	0.75	-0.00399738	-7.2854e-05
-19.1	0.75	3.23849		-17	0.75	-0.00449877	-6.13994e-05
-18.6	0.75	3.59557		-16.5	0.75	-0.00469171	-8.9402e-05
-18.1	0.75	3.65481		-16	0.75	-0.0047907	-8.9403e-05
-17.6	0.75	3.73201		-15.5	0.75	-0.00548897	-8.68585e-05
-17.1	0.75	3.99804		-15	0.75	-0.00564228	1.72637e-05
-16.6	0.75	4.49919		-14.5	0.75	-0.00616581	1.59705e-05
-16.1	0.75	4.69256		-14	0.75	-0.0066256	0.00025554
-15.6	0.75	4.79153		-13.5	0.75	-0.00746229	0.00031596
-15.1	0.75	5.48966		-13	0.75	-0.00760519	0.000671651
-14.6	0.75	5.64231		-12.5	0.75	-0.00853084	0.000811934
-14.1	0.75	6.16583		-12	0.75	-0.00946105	0.000845622
-13.6	0.75	6.63053		-11.5	0.75	-0.0102901	0.00086575
-13.1	0.75	7.46898		-11	0.75	-0.011299	0.000950763
-12.6	0.75	7.63479		-10.5	0.75	-0.0123516	0.00133769
-12.1	0.75	8.5694		-10	0.75	-0.0135897	0.00176782
-11.6	0.75	9.49877		-9.5	0.75	-0.0151879	0.00182118
-11.1	0.75	10.3264		-9	0.75	-0.017096	0.00249035
-10.6	0.75	11.3389		-8.5	0.75	-0.0190978	0.00280402
-10.1	0.75	12.4238		-8	0.75	-0.0218656	0.00372944
-9.6	0.75	13.7042		-7.5	0.75	-0.0248099	0.0047103
-9.1	0.75	15.2967		-7	0.75	-0.0286763	0.00588531
-8.6	0.75	17.2765		-6.5	0.75	-0.0334745	0.00758879
-8.1	0.75	19.3026		-6	0.75	-0.0399889	0.0103794
-7.6	0.75	22.1814		-5.5	0.75	-0.0466906	0.0132854
-7.1	0.75	25.2531		-5	0.75	-0.0550885	0.0181549
-6.6	0.75	29.274		-4.5	0.75	-0.064759	0.0250449
-6.1	0.75	34.3239		-4	0.75	0.002	0.0352428
-5.6	0.75	41.314		-3.5	0.75	0.002	0.0495312
-5.1	0.75	48.5439		-3	0.75	0.002	0.0681136
-4.6	0.75	58.003		-2.5	0.75	0.002	0.093637
-4.1	0.75	69.4333		-2	0.75	0.002	0.125034
-4	0.75	0		-1.5	0.75	0.002	0.160358
-3.5	0.75	0		-1	0.75	0.002	0.193709
-3	0.75	0		-0.5	0.75	0.002	0.2185
-2.5	0.75	0		0	0.75	0.002	0.227172
-2	0.75	0		0.5	0.75	0.002	0.219492
-1.5	0.75	0		1	0.75	0.002	0.196362
-1	0.75	0		1.5	0.75	0.002	0.163175
-0.5	0.75	0		2	0.75	0.002	0.127819
0	0.75	0		2.5	0.75	0.002	0.0966671
0.5	0.75	0		3	0.75	0.002	0.0708785
1	0.75	0		3.5	0.75	0.002	0.0515681
1.5	0.75	0		4	0.75	0.002	0.0371404
2	0.75	0		4.5	0.75	0.002	0.0266342
2.5	0.75	0		5	0.75	0.0330145	0.0193345
3	0.75	0		5.5	0.75	0.0287482	0.01424
3.5	0.75	0		6	0.75	0.024927	0.0104189
4	0.75	0		6.5	0.75	0.0217928	0.0079055
4.5	0.75	0		7	0.75	0.0191526	0.00598822
5.4	0.75	38.2594		7.5	0.75	0.0164553	0.00472984
5.9	0.75	32.0817		8	0.75	0.0144482	0.00371951
6.4	0.75	27.0169		8.5	0.75	0.0128419	0.00282329
6.9	0.75	23.1824		9	0.75	0.0115407	0.00208143
7.4	0.75	20.0669		9.5	0.75	0.0105573	0.00179586
7.9	0.75	17.1216		10	0.75	0.00947733	0.00123524
8.4	0.75	14.9193		10.5	0.75	0.0086729	0.000933442
8.9	0.75	13.1486		11	0.75	0.00772195	0.000836852
9.4	0.75	11.7269		11.5	0.75	0.00690556	0.000750652
9.9	0.75	10.709		12	0.75	0.00651045	0.000555086
10.4	0.75	9.55749		12.5	0.75	0.00581821	0.000283778
10.9	0.75	8.72298		13	0.75	0.00538726	0.000123268
11.4	0.75	7.76717		13.5	0.75	0.0048944	-4.19498e-05
11.9	0.75	6.94623		14	0.75	0.00475042	-8.9149e-05
12.4	0.75	6.53407		14.5	0.75	0.00397929	-8.9403e-05
12.9	0.75	5.82513		15	0.75	0.00390967	-8.05029e-05
13.4	0.75	5.38867		15.5	0.75	0.00370958	-8.67896e-05
13.9	0.75	4.89458		16	0.75	0.00313848	-8.9403e-05
14.4	0.75	4.75126		16.5	0.75	0.0029552	-6.46839e-05
14.9	0.75	3.98029		17	0.75	0.00293478	-8.94019e-05
15.4	0.75	3.9105		17.5	0.75	0.00278924	-8.9403e-05
15.9	0.75	3.7106		18	0.75	0.00246246	-8.9403e-05
16.4	0.75	3.13975		18.5	0.75	0.00216652	-9.11336e-05
16.9	0.75	2.95591		19	0.75	0.0020212	-8.25986e-05
17.4	0.75	2.93614		19.5	0.75	0.002	-9.28142e-05
17.9	0.75	2.79067		20	0.75	0.002	-8.9403e-05
18.4	0.75	2.46409		20.5	0.75	0.002	-8.9403e-05
18.9	0.75	2.16843		21	0.75	0.002	-8.9403e-05
19.4	0.75	2.02289		21.5	0.75	0.002	-0.000128461
19.5	0.75	0		22	0.75	0.002	-0.000143469
20	0.75	0		22.5	0.75	0.002	-0.000142826
20.5	0.75	0		23	0.75	0.002	-0.000111249
21	0.75	0		23.5	0.75	0.002	-0.00016024
21.5	0.75	0		24	0.75	0.002	-8.9434e-05
22	0.75	0		24.5	0.75	0.00199973	-0.000132533
22.5	0.75	0		25	0.75	0.0019616	-0.000109145
23	0.75	0		25.5	0.75	0.00190506	-8.9403e-05
23.5	0.75	0		26	0.75	0.00182616	-0.000114575
24.4	0.75	2.002		26.5	0.75	0.00176664	-0.000140513
24.9	0.75	2.00412		27	0.75	0.00160829	-0.000121263
25.4	0.75	1.96463		27.5	0.75	0.00145616	-0.000146757
25.9	0.75	1.90715		28	0.75	0.00140115	-0.000118336
26.4	0.75	1.82975		28.5	0.75	0.0013507	-0.00011833
26.9	0.75	1.77221		29	0.75	0.00126003	-0.000112432
27.4	0.75	1.61286		29.5	0.75	0.00118228	-0.000142508
27.9	0.75	1.46354		-29.5	10.5	-0.00110964	7.38893e-05
28.4	0.75	1.40614		-29	10.5	-0.00120222	0.000112297
28.9	0.75	1.35588		-28.5	10.5	-0.00134325	0.0001942
29.4	0.75	1.26503		-28	10.5	-0.0014552	0.000175334
29.9	0.75	1.19084		-27.5	10.5	-0.00156097	0.0003179
30.4	0.75	1.07559		-27	10.5	-0.00157114	0.000318485
-29.6	0	1.18093		-26.5	10.5	-0.00161088	0.000358347
-29.1	0	1.16803		-26	10.5	-0.00171106	0.000406606
-28.6	0	1.27907		-25.5	10.5	-0.0018065	0.000405076
-28.1	0	1.29889		-25	10.5	-0.00171811	0.0005335
-27.6	0	1.20403		-24.5	10.5	-0.00179517	0.000671835
-27.1	0	1.42371		-24	10.5	-0.00179493	0.000640585
-26.6	0	1.59584		-23.5	10.5	-0.00182119	0.000711126
-26.1	0	1.69202		-23	10.5	-0.00182119	0.000784686
-25.6	0	1.67231		-22.5	10.5	-0.00182119	0.000846903
-25.1	0	1.77125		-22	10.5	-0.00182119	0.000842324
-24.6	0	1.80391		-21.5	10.5	-0.00184784	0.000865895
-24.1	0	1.82711		-21	10.5	-0.00188644	0.000865895
-23.6	0	1.82569		-20.5	10.5	-0.0019972	0.000865895
-23.1	0	1.82408		-20	10.5	-0.00195118	0.000865895
-22.6	0	1.85458		-19.5	10.5	-0.00219291	0.000866509
-22.1	0	1.93849		-19	10.5	-0.00232697	0.000965428
-21.6	0	2.23189		-18.5	10.5	-0.00256345	0.0010352
-21.1	0	2.34605		-18	10.5	-0.00264181	0.00134196
-20.6	0	2.60808		-17.5	10.5	-0.00271032	0.00150161
-20.1	0	2.6898		-17	10.5	-0.00277648	0.0016504
-19.6	0	2.77782		-16.5	10.5	-0.00277363	0.00176421
-19.1	0	2.80937		-16	10.5	-0.00277649	0.00182116
-18.6	0	2.89135		-15.5	10.5	-0.00277649	0.00182119
-18.1	0	3.16485		-15	10.5	-0.00282591	0.00184957
-17.6	0	3.52446		-14.5	10.5	-0.00283031	0.001974
-17.1	0	3.73337		-14	10.5	-0.00291049	0.00225893
-16.6	0	3.75903		-13.5	10.5	-0.00314205	0.00249059
-16.1	0	3.85756		-13	10.5	-0.00334547	0.00272695
-15.6	0	4.52509		-12.5	10.5	-0.00358452	0.00277649
-15.1	0	4.68237		-12	10.5	-0.00359946	0.00286277
-14.6	0	4.80783		-11.5	10.5	-0.00370103	0.00314437
-14.1	0	5.47942		-11	10.5	-0.00370622	0.00358179
-13.6	0	5.64283		-10.5	10.5	-0.00372864	0.00371183
-13.1	0	6.16215		-10	10.5	-0.00373179	0.00385835
-12.6	0	6.59714		-9.5	10.5	-0.00373179	0.00419111
-12.1	0	7.31725		-9	10.5	-0.00375576	0.00463481
-11.6	0	7.62479		-8.5	10.5	-0.00377183	0.00468709
-11.1	0	8.50557		-8	10.5	-0.00373838	0.00509602
-10.6	0	9.35558		-7.5	10.5	-0.00375584	0.00559715
-10.1	0	10.3216		-7	10.5	-0.0037318	0.0056679
-9.6	0	11.3678		-6.5	10.5	-0.00373179	0.00621646
-9.1	0	12.3554		-6	10.5	-0.00373179	0.00652895
-8.6	0	13.8313		-5.5	10.5	-0.00368275	0.00686153
-8.1	0	15.2883		-5	10.5	-0.00354382	0.00734273
-7.6	0	17.189		-4.5	10.5	-0.0030692	0.00752479
-7.1	0	19.9478		-4	10.5	-0.00280896	0.00776893
-6.6	0	22.8208		-3.5	10.5	-0.00277649	0.00832912
-6.1	0	26.3404		-3	10.5	-0.0025079	0.00850171
-5.6	0	31.0575		-2.5	10.5	-0.0019236	0.00868568
-5.1	0	37.5403		-2	10.5	-0.00180269	0.00913387
-4.6	0	45.9795		-1.5	10.5	-0.00127363	0.00934063
-4.1	0	57.4642		-1	10.5	-0.000913536	0.00943454
-4	0	0		-0.5	10.5	-0.000422617	0.00945926
-3.5	0	0		0	10.5	-2.5957e-06	0.00946357
-3	0	0		0.5	10.5	0.000275947	0.00946357
-2.5	0	0		1	10.5	0.00092069	0.00946357
-2	0	0		1.5	10.5	0.00114862	0.00943765
-1.5	0	0		2	10.5	0.0016865	0.00930409
-1	0	0		2.5	10.5	0.00197268	0.00899058
-0.5	0	0		3	10.5	0.002	0.00859538
0	0	0		3.5	10.5	0.002	0.00850866
0.5	0	0		4	10.5	0.002	0.00828799
1	0	0		4.5	10.5	0.00223131	0.00792379
1.5	0	0		5	10.5	0.00253645	0.00755303
2	0	0		5.5	10.5	0.00284545	0.00731939
2.5	0	0		6	10.5	0.0029553	0.00678625
3	0	0		6.5	10.5	0.00297883	0.00659768
3.5	0	0		7	10.5	0.0029553	0.00611399
4	0	0		7.5	10.5	0.0029553	0.00581668
4.5	0	0		8	10.5	0.00297975	0.00550243
5.4	0	44.1631		8.5	10.5	0.00295596	0.00498861
5.9	0	36.5868		9	10.5	0.00296027	0.00478495
6.4	0	31.1246		9.5	10.5	0.00298419	0.00459506
6.9	0	26.2678		10	10.5	0.00298069	0.00417906
7.4	0	22.6426		10.5	10.5	0.0029553	0.00375892
7.9	0	19.3656		11	10.5	0.00290831	0.00372326
8.4	0	17.0245		11.5	10.5	0.00288282	0.00345624
8.9	0	14.6138		12	10.5	0.00279408	0.00296631
9.4	0	13.041		12.5	10.5	0.00257932	0.00282453
9.9	0	11.5537		13	10.5	0.00220724	0.00274575
10.4	0	10.503		13.5	10.5	0.00211825	0.00272355
10.9	0	9.39948		14	10.5	0.00208435	0.00241195
11.4	0	8.56748		14.5	10.5	0.00200287	0.00204718
11.9	0	7.72823		15	10.5	0.002	0.00189279
12.4	0	6.77646		15.5	10.5	0.002	0.00182173
12.9	0	6.30264		16	10.5	0.002	0.00182119
13.4	0	5.79116		16.5	10.5	0.002	0.00176799
13.9	0	5.2846		17	10.5	0.002	0.00168695
14.4	0	4.86686		17.5	10.5	0.002	0.00147185
14.9	0	4.57545		18	10.5	0.002	0.00123554
15.4	0	4.01447		18.5	10.5	0.002	0.00110665
15.9	0	3.90591		19	10.5	0.002	0.00103792
16.4	0	3.64118		19.5	10.5	0.002	0.000981305
16.9	0	3.10646		20	10.5	0.002	0.000915988
17.4	0	2.98656		20.5	10.5	0.002	0.000889202
17.9	0	2.95843		21	10.5	0.00199725	0.000865924
18.4	0	2.77499		21.5	10.5	0.00194898	0.000865896
18.9	0	2.33703		22	10.5	0.00186167	0.000839719
19.4	0	2.12589		22.5	10.5	0.00179097	0.000831216
19.5	0	0		23	10.5	0.00159224	0.000815287
20	0	0		23.5	10.5	0.00146003	0.000805108
20.5	0	0		24	10.5	0.00134901	0.000769289
21	0	0		24.5	10.5	0.00116909	0.000781529
21.5	0	0		25	10.5	0.00114748	0.000691109
22	0	0		25.5	10.5	0.00115098	0.000630047
22.5	0	0		26	10.5	0.00108826	0.000591014
23	0	0		26.5	10.5	0.0010447	0.000412857
23.5	0	0		27	10.5	0.0010447	0.000432494
24	0	0		27.5	10.5	0.00106241	0.000355287
24.9	0	2.002		28	10.5	0.00104486	0.000370993
25.4	0	2.00521		28.5	10.5	0.0010447	0.000295242
25.9	0	1.97929		29	10.5	0.0010447	0.000258296
26.4	0	1.91819		29.5	10.5	0.00102087	0.000267955
26.9	0	1.87498		-29.5	10	-0.00112556	9.51627e-05
27.4	0	1.79163		-29	10	-0.00118571	0.000110184
27.9	0	1.67239		-28.5	10	-0.00136946	0.000172978
28.4	0	1.54569		-28	10	-0.00145262	0.000154078
28.9	0	1.37124		-27.5	10	-0.00154014	0.000164779
29.4	0	1.36687		-27	10	-0.00163524	0.000336898
29.9	0	1.20156		-26.5	10	-0.00159744	0.000246761
30.4	0	1.18854		-26	10	-0.00168445	0.000355918
-30	10.5	1.0775		-25.5	10	-0.00177722	0.00033312
-29.5	10.5	1.1121		-25	10	-0.00176986	0.000411297
-29	10.5	1.20746		-24.5	10	-0.00182117	0.000484599
-28.5	10.5	1.35722		-24	10	-0.00182119	0.000652015
-28	10.5	1.46572		-23.5	10	-0.00182119	0.000643101
-27.5	10.5	1.59301		-23	10	-0.00182119	0.000747001
-27	10.5	1.6031		-22.5	10	-0.00184663	0.000840706
-26.5	10.5	1.65025		-22	10	-0.00184761	0.000863727
-26	10.5	1.7587		-21.5	10	-0.00182119	0.000865895
-25.5	10.5	1.85136		-21	10	-0.00188191	0.000865895
-25	10.5	1.79903		-20.5	10	-0.00206238	0.000865895
-24.5	10.5	1.91676		-20	10	-0.00209903	0.000890892
-24	10.5	1.90581		-19.5	10	-0.00232387	0.000865897
-23.5	10.5	1.95511		-19	10	-0.00241289	0.000916773
-23	10.5	1.98305		-18.5	10	-0.00261313	0.000920355
-22.5	10.5	2.00848		-18	10	-0.00273417	0.00117027
-22	10.5	2.00655		-17.5	10	-0.00272657	0.00121523
-21.5	10.5	2.04065		-17	10	-0.00277649	0.00155801
-21	10.5	2.07568		-16.5	10	-0.00277649	0.00171255
-20.5	10.5	2.17683		-16	10	-0.0027908	0.00176727
-20	10.5	2.13468		-15.5	10	-0.00283717	0.00182119
-19.5	10.5	2.3579		-15	10	-0.00296117	0.00189722
-19	10.5	2.51929		-14.5	10	-0.00308981	0.00195818
-18.5	10.5	2.76458		-14	10	-0.00327246	0.00226131
-18	10.5	2.96311		-13.5	10	-0.00347533	0.00256262
-17.5	10.5	3.09849		-13	10	-0.0036467	0.00268435
-17	10.5	3.22996		-12.5	10	-0.00372967	0.00277617
-16.5	10.5	3.28717		-12	10	-0.00373179	0.00285713
-16	10.5	3.32047		-11.5	10	-0.00373179	0.00326287
-15.5	10.5	3.32049		-11	10	-0.00373179	0.00366032
-15	10.5	3.37737		-10.5	10	-0.00376591	0.00373179
-14.5	10.5	3.4507		-10	10	-0.00390345	0.00390325
-14	10.5	3.68425		-9.5	10	-0.00388617	0.00442609
-13.5	10.5	4.00943		-9	10	-0.00403309	0.00468442
-13	10.5	4.31607		-8.5	10	-0.00426422	0.00486559
-12.5	10.5	4.53406		-8	10	-0.00429094	0.00552496
-12	10.5	4.59908		-7.5	10	-0.00426138	0.00564237
-11.5	10.5	4.85641		-7	10	-0.00427192	0.00608058
-11	10.5	5.15415		-6.5	10	-0.00400873	0.00649574
-10.5	10.5	5.26122		-6	10	-0.00388348	0.00681794
-10	10.5	5.36778		-5.5	10	-0.0037777	0.00745129
-9.5	10.5	5.61175		-5	10	-0.00375907	0.00762253
-9	10.5	5.9655		-4.5	10	-0.0036938	0.00825374
-8.5	10.5	6.01627		-4	10	-0.00337331	0.00849747
-8	10.5	6.3202		-3.5	10	-0.0028917	0.00883532
-7.5	10.5	6.74051		-3	10	-0.00275793	0.00939625
-7	10.5	6.78612		-2.5	10	-0.00232051	0.00946357
-6.5	10.5	7.25056		-2	10	-0.00188614	0.00966938
-6	10.5	7.5202		-1.5	10	-0.0016288	0.0101029
-5.5	10.5	7.78738		-1	10	-0.00095543	0.0103882
-5	10.5	8.15318		-0.5	10	-0.000587693	0.0104189
-4.5	10.5	8.12664		0	10	1.21042e-05	0.010417
-4	10.5	8.26115		0.5	10	0.000481628	0.010395
-3.5	10.5	8.7797		1	10	0.00100527	0.0104188
-3	10.5	8.86389		1.5	10	0.00154411	0.0103348
-2.5	10.5	8.89614		2	10	0.00194404	0.0101064
-2	10.5	9.31006		2.5	10	0.002	0.00967948
-1.5	10.5	9.42706		3	10	0.002	0.00943963
-1	10.5	9.47867		3.5	10	0.00214093	0.0092894
-0.5	10.5	9.4687		4	10	0.00257099	0.00863507
0	10.5	9.46357		4.5	10	0.002906	0.00849461
0.5	10.5	9.46759		5	10	0.00295911	0.00806392
1	10.5	9.50825		5.5	10	0.00312596	0.00761404
1.5	10.5	9.50729		6	10	0.00339165	0.00727763
2	10.5	9.4557		6.5	10	0.00353746	0.00674662
2.5	10.5	9.20446		7	10	0.00369098	0.00651807
3	10.5	8.825		7.5	10	0.00367845	0.00596051
3.5	10.5	8.74055		8	10	0.00373084	0.00564794
4	10.5	8.52589		8.5	10	0.00372223	0.00527705
4.5	10.5	8.23196		9	10	0.00359476	0.00484241
5	10.5	7.96755		9.5	10	0.00341848	0.00462829
5.5	10.5	7.85303		10	10	0.00317292	0.00428572
6	10.5	7.40182		10.5	10	0.00306836	0.0039026
6.5	10.5	7.23898		11	10	0.00301959	0.00368811
7	10.5	6.79078		11.5	10	0.0029553	0.00345599
7.5	10.5	6.52438		12	10	0.00293167	0.00316889
8	10.5	6.25745		12.5	10	0.00290381	0.0028321
8.5	10.5	5.79861		13	10	0.0028084	0.00277202
9	10.5	5.62663		13.5	10	0.00261903	0.00271448
9.5	10.5	5.47905		14	10	0.00232658	0.00234464
10	10.5	5.13313		14.5	10	0.00211731	0.00199329
10.5	10.5	4.78156		15	10	0.0020474	0.0018748
11	10.5	4.72451		15.5	10	0.002	0.0018212
11.5	10.5	4.50069		16	10	0.002	0.00182119
12	10.5	4.07503		16.5	10	0.002	0.00171906
12.5	10.5	3.82503		17	10	0.002	0.00169513
13	10.5	3.52293		17.5	10	0.002	0.00150532
13.5	10.5	3.45032		18	10	0.002	0.00127537
14	10.5	3.18779		18.5	10	0.002	0.0011093
14.5	10.5	2.86399		19	10	0.002	0.000995451
15	10.5	2.75366		19.5	10	0.002	0.000920857
15.5	10.5	2.70531		20	10	0.002	0.000920572
16	10.5	2.70495		20.5	10	0.002	0.000865896
16.5	10.5	2.66942		21	10	0.002	0.000865896
17	10.5	2.61645		21.5	10	0.002	0.000865896
17.5	10.5	2.48321		22	10	0.00199353	0.000813442
18	10.5	2.35086		22.5	10	0.00183199	0.000854382
18.5	10.5	2.28575		23	10	0.00184432	0.00080974
19	10.5	2.25328		23.5	10	0.00165898	0.000749879
19.5	10.5	2.22777		24	10	0.00154894	0.000650315
20	10.5	2.19978		24.5	10	0.00144418	0.000618649
20.5	10.5	2.18876		25	10	0.00130319	0.000569455
21	10.5	2.17689		25.5	10	0.00123941	0.000604959
21.5	10.5	2.13268		26	10	0.00111247	0.000489724
22	10.5	2.04229		26.5	10	0.00117532	0.000340081
22.5	10.5	1.97446		27	10	0.00107802	0.000350107
23	10.5	1.78883		27.5	10	0.00104504	0.000225072
23.5	10.5	1.6673		28	10	0.00106725	0.000185828
24	10.5	1.55294		28.5	10	0.00102427	0.000142296
24.5	10.5	1.40626		29	10	0.0010446	0.000182497
25	10.5	1.33953		29.5	10	0.0010447	9.40072e-05
25.5	10.5	1.31214		-29.5	11.5	-0.00107938	8.18202e-05
26	10.5	1.23838		-29	11.5	-0.00105436	0.000118949
26.5	10.5	1.12332		-28.5	11.5	-0.00118605	0.000201577
27	10.5	1.13069		-28	11.5	-0.00122676	0.000158004
27.5	10.5	1.12024		-27.5	11.5	-0.00147944	0.000295657
28	10.5	1.10877		-27	11.5	-0.00148606	0.000278233
28.5	10.5	1.08562		-26.5	11.5	-0.0014815	0.00040941
29	10.5	1.07616		-26	11.5	-0.00158034	0.000468972
29.5	10.5	1.05545		-25.5	11.5	-0.00165747	0.000569023
30	10.5	1.02628		-25	11.5	-0.00171947	0.000651596
-30	10	1.14065		-24.5	11.5	-0.00172344	0.000755303
-29.5	10	1.12957		-24	11.5	-0.00171376	0.000675328
-29	10	1.19082		-23.5	11.5	-0.00174357	0.000758547
-28.5	10	1.38034		-23	11.5	-0.00182113	0.00079426
-28	10	1.46077		-22.5	11.5	-0.00179544	0.00086582
-27.5	10	1.54893		-22	11.5	-0.00182322	0.000859559
-27	10	1.66958		-21.5	11.5	-0.00183486	0.000865895
-26.5	10	1.61639		-21	11.5	-0.00183231	0.000837835
-26	10	1.72164		-20.5	11.5	-0.00184348	0.000865895
-25.5	10	1.80817		-20	11.5	-0.00188034	0.000864477
-25	10	1.81703		-19.5	11.5	-0.00194072	0.00090638
-24.5	10	1.88454		-19	11.5	-0.0019085	0.000967782
-24	10	1.93439		-18.5	11.5	-0.00202614	0.000938957
-23.5	10	1.93141		-18	11.5	-0.00234631	0.00140732
-23	10	1.96844		-17.5	11.5	-0.00238018	0.00145385
-22.5	10	2.029		-17	11.5	-0.00254259	0.00162446
-22	10	2.03953		-16.5	11.5	-0.00265961	0.00169956
-21.5	10	2.01656		-16	11.5	-0.00263221	0.0017942
-21	10	2.07156		-15.5	11.5	-0.00277641	0.00182119
-20.5	10	2.23678		-15	11.5	-0.00272332	0.00184971
-20	10	2.28027		-14.5	11.5	-0.00277628	0.00186275
-19.5	10	2.47995		-14	11.5	-0.00277649	0.00203409
-19	10	2.58118		-13.5	11.5	-0.00277649	0.00231879
-18.5	10	2.77047		-13	11.5	-0.00277649	0.002647
-18	10	2.97409		-12.5	11.5	-0.00280529	0.00277486
-17.5	10	2.98512		-12	11.5	-0.00296598	0.00277649
-17	10	3.18376		-11.5	11.5	-0.0029118	0.00290356
-16.5	10	3.26217		-11	11.5	-0.00300447	0.00316364
-16	10	3.3033		-10.5	11.5	-0.00306085	0.0036422
-15.5	10	3.37139		-10	11.5	-0.00333365	0.00373123
-15	10	3.51682		-9.5	11.5	-0.00320456	0.00374754
-14.5	10	3.65806		-9	11.5	-0.00333801	0.00407542
-14	10	3.97775		-8.5	11.5	-0.00329884	0.00454378
-13.5	10	4.31798		-8	11.5	-0.00329327	0.0046868
-13	10	4.52815		-7.5	11.5	-0.00320823	0.00482702
-12.5	10	4.64946		-7	11.5	-0.00305817	0.00520477
-12	10	4.69994		-6.5	11.5	-0.00302913	0.00559001
-11.5	10	4.95707		-6	11.5	-0.00289428	0.00565233
-11	10	5.22726		-5.5	11.5	-0.0027781	0.00596566
-10.5	10	5.30173		-5	11.5	-0.00277649	0.00641352
-10	10	5.52017		-4.5	11.5	-0.00275275	0.00659768
-9.5	10	5.89004		-4	11.5	-0.00252002	0.00669981
-9	10	6.18139		-3.5	11.5	-0.0021076	0.00710226
-8.5	10	6.46974		-3	11.5	-0.0018606	0.0074215
-8	10	6.99553		-2.5	11.5	-0.00171792	0.00752411
-7.5	10	7.07077		-2	11.5	-0.00141586	0.00757784
-7	10	7.4312		-1.5	11.5	-0.000969592	0.0076104
-6.5	10	7.63312		-1	11.5	-0.000873413	0.00787277
-6	10	7.84638		-0.5	11.5	-0.000369636	0.00787441
-5.5	10	8.35421		0	11.5	1.9367e-06	0.00798221
-5	10	8.49903		0.5	11.5	0.000238648	0.00803544
-4.5	10	9.04259		1	11.5	0.000758863	0.00795547
-4	10	9.14255		1.5	11.5	0.00100675	0.00776195
-3.5	10	9.2965		2	11.5	0.00113097	0.00761121
-3	10	9.79264		2.5	11.5	0.00172112	0.007553
-2.5	10	9.74392		3	11.5	0.00194746	0.00750649
-2	10	9.85162		3.5	11.5	0.00199803	0.0074639
-1.5	10	10.2333		4	11.5	0.002	0.00706039
-1	10	10.432		4.5	11.5	0.002	0.00669704
-0.5	10	10.4354		5	11.5	0.002	0.00662895
0	10	10.417		5.5	11.5	0.002	0.00642854
0.5	10	10.4062		6	11.5	0.002	0.0060361
1	10	10.4672		6.5	11.5	0.00209599	0.00566836
1.5	10	10.4495		7	11.5	0.00227481	0.00550942
2	10	10.2917		7.5	11.5	0.00239484	0.00516966
2.5	10	9.88394		8	11.5	0.00248914	0.0047722
3	10	9.64917		8.5	11.5	0.00242159	0.00468709
3.5	10	9.53292		9	11.5	0.00253317	0.00441037
4	10	9.00968		9.5	11.5	0.00245368	0.00400875
4.5	10	8.97793		10	11.5	0.00238425	0.00379417
5	10	8.58971		10.5	11.5	0.00232552	0.00365861
5.5	10	8.23075		11	11.5	0.00221098	0.0035836
6	10	8.02915		11.5	11.5	0.00209982	0.00312647
6.5	10	7.61777		12	11.5	0.00216519	0.0029305
7	10	7.49056		12.5	11.5	0.00200006	0.0027565
7.5	10	7.00419		13	11.5	0.002	0.00275231
8	10	6.76893		13.5	11.5	0.002	0.00257995
8.5	10	6.45773		14	11.5	0.002	0.00231297
9	10	6.03086		14.5	11.5	0.002	0.00197008
9.5	10	5.75388		15	11.5	0.002	0.00190512
10	10	5.33243		15.5	11.5	0.002	0.00186904
10.5	10	4.96439		16	11.5	0.002	0.00182142
11	10	4.76656		16.5	11.5	0.002	0.00182119
11.5	10	4.54727		17	11.5	0.002	0.00176562
12	10	4.31701		17.5	11.5	0.002	0.00165689
12.5	10	4.05622		18	11.5	0.002	0.00143087
13	10	3.94603		18.5	11.5	0.002	0.0011991
13.5	10	3.77196		19	11.5	0.002	0.00099009
14	10	3.30308		19.5	11.5	0.002	0.000975326
14.5	10	2.90796		20	11.5	0.00199263	0.000977118
15	10	2.7761		20.5	11.5	0.00197504	0.000868407
15.5	10	2.70495		21	11.5	0.00197466	0.000865896
16	10	2.70495		21.5	11.5	0.00188782	0.000865896
16.5	10	2.63727		22	11.5	0.00176908	0.000865896
17	10	2.62173		22.5	11.5	0.00158667	0.000865896
17.5	10	2.5032		23	11.5	0.00161291	0.000840292
18	10	2.37204		23.5	11.5	0.00146942	0.000809749
18.5	10	2.28704		24	11.5	0.00137158	0.000746221
19	10	2.23404		24.5	11.5	0.00124976	0.000780764
19.5	10	2.20181		25	11.5	0.00115285	0.000656682
20	10	2.20169		25.5	11.5	0.00114858	0.000613015
20.5	10	2.1794		26	11.5	0.00110139	0.000518521
21	10	2.1794		26.5	11.5	0.0010447	0.000502203
21.5	10	2.1794		27	11.5	0.00106398	0.000548173
22	10	2.1531		27.5	11.5	0.00104488	0.000488637
22.5	10	2.02143		28	11.5	0.0010447	0.000358953
23	10	2.01425		28.5	11.5	0.00107309	0.000304847
23.5	10	1.82058		29	11.5	0.0010447	0.000271833
24	10	1.67992		29.5	11.5	0.00101486	0.000289673
24.5	10	1.5711		-29.5	11	-0.0011836	0.00012914
25	10	1.42217		-29	11	-0.00130946	0.000155814
25.5	10	1.37917		-28.5	11	-0.00140696	0.000220421
26	10	1.21549		-28	11	-0.00148452	0.000279388
26.5	10	1.22353		-27.5	11	-0.00138684	0.000228885
27	10	1.13345		-27	11	-0.00153942	0.000322026
27.5	10	1.069		-26.5	11	-0.00161465	0.000405689
28	10	1.08331		-26	11	-0.00169812	0.000501954
28.5	10	1.03411		-25.5	11	-0.00174719	0.000579129
29	10	1.06042		-25	11	-0.00175207	0.000655245
29.5	10	1.04892		-24.5	11	-0.0017959	0.000741576
30	10	1.02232		-24	11	-0.00179908	0.000749668
-30	11.5	1.00794		-23.5	11	-0.00182112	0.000791261
-29.5	11.5	1.08248		-23	11	-0.00182119	0.000813323
-29	11.5	1.06105		-22.5	11	-0.00182119	0.000863983
-28.5	11.5	1.20306		-22	11	-0.00182119	0.000865895
-28	11.5	1.2369		-21.5	11	-0.00182163	0.00084092
-27.5	11.5	1.50869		-21	11	-0.00186905	0.000865894
-27	11.5	1.51188		-20.5	11	-0.00187619	0.000865895
-26.5	11.5	1.53703		-20	11	-0.00190107	0.000865895
-26	11.5	1.64846		-19.5	11	-0.00196953	0.00091178
-25.5	11.5	1.75242		-19	11	-0.00212432	0.0010267
-25	11.5	1.83879		-18.5	11	-0.00240144	0.00110429
-24.5	11.5	1.88168		-18	11	-0.00240467	0.00123749
-24	11.5	1.84203		-17.5	11	-0.00258821	0.00153988
-23.5	11.5	1.90143		-17	11	-0.00264988	0.00175338
-23	11.5	1.9868		-16.5	11	-0.00272144	0.00178597
-22.5	11.5	1.9933		-16	11	-0.00271572	0.00181746
-22	11.5	2.01568		-15.5	11	-0.00277649	0.00180222
-21.5	11.5	2.02892		-15	11	-0.00277649	0.00182105
-21	11.5	2.01477		-14.5	11	-0.00277649	0.00199259
-20.5	11.5	2.03671		-14	11	-0.00280522	0.00222848
-20	11.5	2.06954		-13.5	11	-0.00289128	0.00250418
-19.5	11.5	2.14194		-13	11	-0.00296933	0.00271768
-19	11.5	2.13985		-12.5	11	-0.00308065	0.00277649
-18.5	11.5	2.23313		-12	11	-0.00323093	0.00277649
-18	11.5	2.736		-11.5	11	-0.00326833	0.00296787
-17.5	11.5	2.78908		-11	11	-0.00351289	0.003517
-17	11.5	3.01722		-10.5	11	-0.00357316	0.00372792
-16.5	11.5	3.15627		-10	11	-0.00370072	0.0037134
-16	11.5	3.18554		-9.5	11	-0.00368406	0.00396068
-15.5	11.5	3.32042		-9	11	-0.00367789	0.00449501
-15	11.5	3.2921		-8.5	11	-0.0037037	0.00467323
-14.5	11.5	3.34329		-8	11	-0.00367873	0.00477671
-14	11.5	3.44187		-7.5	11	-0.00364861	0.0053609
-13.5	11.5	3.61741		-7	11	-0.00356666	0.0055893
-13	11.5	3.83608		-6.5	11	-0.00350393	0.00571244
-12.5	11.5	3.94582		-6	11	-0.00338309	0.00625873
-12	11.5	4.06275		-5.5	11	-0.00314494	0.00650876
-11.5	11.5	4.11209		-5	11	-0.00287185	0.0066208
-11	11.5	4.36296		-4.5	11	-0.00278509	0.00704077
-10.5	11.5	4.75756		-4	11	-0.00274756	0.00741285
-10	11.5	5.00353		-3.5	11	-0.00252418	0.0075936
-9.5	11.5	4.93084		-3	11	-0.00200066	0.00769981
-9	11.5	5.26795		-2.5	11	-0.00182652	0.00815791
-8.5	11.5	5.61501		-2	11	-0.00164225	0.00843681
-8	11.5	5.72815		-1.5	11	-0.00100514	0.00849848
-7.5	11.5	5.79594		-1	11	-0.000868836	0.00850827
-7	11.5	6.03673		-0.5	11	-0.000361867	0.00853218
-6.5	11.5	6.35798		0	11	1.46887e-05	0.00855563
-6	11.5	6.35025		0.5	11	0.000431452	0.0085442
-5.5	11.5	6.5808		1	11	0.000932588	0.00853098
-5	11.5	6.98872		1.5	11	0.00112411	0.00853495
-4.5	11.5	7.14892		2	11	0.00168672	0.00850827
-4	11.5	7.15807		2.5	11	0.00196058	0.00843074
-3.5	11.5	7.40838		3	11	0.002	0.00812597
-3	11.5	7.65117		3.5	11	0.002	0.00774679
-2.5	11.5	7.71774		4	11	0.002	0.0076164
-2	11.5	7.70898		4.5	11	0.002	0.00751182
-1.5	11.5	7.67192		5	11	0.00201641	0.00698052
-1	11.5	7.92107		5.5	11	0.00225068	0.00662427
-0.5	11.5	7.88308		6	11	0.00255243	0.00647047
0	11.5	7.98221		6.5	11	0.00285608	0.00597303
0.5	11.5	8.03898		7	11	0.00287927	0.00571017
1	11.5	7.99158		7.5	11	0.00291	0.00552237
1.5	11.5	7.82696		8	11	0.00292046	0.00508601
2	11.5	7.69478		8.5	11	0.00292677	0.00473511
2.5	11.5	7.74661		9	11	0.00292978	0.00461659
3	11.5	7.755		9.5	11	0.00292564	0.00429197
3.5	11.5	7.72671		10	11	0.0028498	0.0038738
4	11.5	7.3382		10.5	11	0.00282008	0.00370412
4.5	11.5	6.9893		11	11	0.00274646	0.0036585
5	11.5	6.92409		11.5	11	0.00251706	0.00327835
5.5	11.5	6.73247		12	11	0.00234485	0.00296393
6	11.5	6.35881		12.5	11	0.00219611	0.0027765
6.5	11.5	6.04347		13	11	0.00203784	0.00277649
7	11.5	5.96058		13.5	11	0.00202926	0.00264666
7.5	11.5	5.69742		14	11	0.00202789	0.00231562
8	11.5	5.38235		14.5	11	0.002	0.0020411
8.5	11.5	5.27569		15	11	0.002	0.00190535
9	11.5	5.08609		15.5	11	0.002	0.00184715
9.5	11.5	4.70007		16	11	0.002	0.00182119
10	11.5	4.48111		16.5	11	0.002	0.00180026
10.5	11.5	4.33515		17	11	0.002	0.00170427
11	11.5	4.21078		17.5	11	0.002	0.00152443
11.5	11.5	3.76618		18	11	0.002	0.0014104
12	11.5	3.64361		18.5	11	0.002	0.00119618
12.5	11.5	3.40566		19	11	0.002	0.00108224
13	11.5	3.40223		19.5	11	0.002	0.000945937
13.5	11.5	3.26437		20	11	0.002	0.000865965
14	11.5	3.05775		20.5	11	0.002	0.000865896
14.5	11.5	2.80735		21	11	0.00195195	0.000840026
15	11.5	2.76215		21.5	11	0.00199986	0.000855242
15.5	11.5	2.73739		22	11	0.00193736	0.000865895
16	11.5	2.7051		22.5	11	0.00179251	0.00084065
16.5	11.5	2.70495		23	11	0.00180968	0.000865895
17	11.5	2.66785		23.5	11	0.00159143	0.000826642
17.5	11.5	2.59717		24	11	0.0014307	0.000741737
18	11.5	2.45914		24.5	11	0.00133654	0.000700955
18.5	11.5	2.33192		25	11	0.00126605	0.000686746
19	11.5	2.23165		25.5	11	0.0011649	0.000568917
19.5	11.5	2.22514		26	11	0.00114526	0.00056927
20	11.5	2.21931		26.5	11	0.00106978	0.000461004
20.5	11.5	2.15752		27	11	0.00109354	0.000396503
21	11.5	2.15616		27.5	11	0.0010447	0.000406835
21.5	11.5	2.07693		28	11	0.0010447	0.00029075
22	11.5	1.96963		28.5	11	0.0010447	0.00013065
22.5	11.5	1.80757		29	11	0.0010447	0.000107001
23	11.5	1.81867		29.5	11	0.0010447	0.000112997
23.5	11.5	1.67776		-29.5	1.25	-0.00130829	-0.000114065
24	11.5	1.56144		-29	1.25	-0.00127778	-8.9403e-05
24.5	11.5	1.4736		-28.5	1.25	-0.00151862	-0.000114967
25	11.5	1.32676		-28	1.25	-0.00163869	-0.000116948
25.5	11.5	1.30193		-27.5	1.25	-0.00165564	-0.000147417
26	11.5	1.21734		-27	1.25	-0.00173846	-9.44077e-05
26.5	11.5	1.15914		-26.5	1.25	-0.00179508	-0.000150073
27	11.5	1.19689		-26	1.25	-0.00182119	-0.000148034
27.5	11.5	1.15349		-25.5	1.25	-0.00182119	-9.19352e-05
28	11.5	1.10465		-25	1.25	-0.00183114	-8.9403e-05
28.5	11.5	1.11555		-24.5	1.25	-0.00182148	-0.000115743
29	11.5	1.07949		-24	1.25	-0.00195291	-8.94031e-05
29.5	11.5	1.05539		-23.5	1.25	-0.00202647	-8.9403e-05
30	11.5	1.07105		-23	1.25	-0.00220762	-8.9403e-05
-30	11	1.19045		-22.5	1.25	-0.00258571	-0.00010446
-29.5	11	1.19062		-22	1.25	-0.00269874	-8.9403e-05
-29	11	1.3187		-21.5	1.25	-0.00272041	-8.9403e-05
-28.5	11	1.42412		-21	1.25	-0.00277648	-8.76365e-05
-28	11	1.51059		-20.5	1.25	-0.00277649	-8.9403e-05
-27.5	11	1.40561		-20	1.25	-0.00289536	-8.9403e-05
-27	11	1.57274		-19.5	1.25	-0.00327332	-8.9403e-05
-26.5	11	1.66484		-19	1.25	-0.00359204	-5.95556e-05
-26	11	1.77075		-18.5	1.25	-0.00370476	-8.9403e-05
-25.5	11	1.84067		-18	1.25	-0.0038026	-3.95203e-05
-25	11	1.87059		-17.5	1.25	-0.00405226	-2.64031e-05
-24.5	11	1.94298		-17	1.25	-0.00456817	-1.02459e-05
-24	11	1.94902		-16.5	1.25	-0.00468696	1.78507e-05
-23.5	11	1.9856		-16	1.25	-0.00481762	0.000133098
-23	11	1.99455		-15.5	1.25	-0.00552154	0.000151087
-22.5	11	2.01574		-15	1.25	-0.00570051	0.000387383
-22	11	2.01656		-14.5	1.25	-0.0061992	0.000556415
-21.5	11	2.00636		-14	1.25	-0.00659672	0.000673062
-21	11	2.05989		-13.5	1.25	-0.00722571	0.000840419
-20.5	11	2.06637		-13	1.25	-0.00763104	0.00084654
-20	11	2.08898		-12.5	1.25	-0.00850427	0.000865895
-19.5	11	2.17034		-12	1.25	-0.00934374	0.00093477
-19	11	2.35942		-11.5	1.25	-0.0100652	0.00121408
-18.5	11	2.64318		-11	1.25	-0.0110468	0.00165601
-18	11	2.70441		-10.5	1.25	-0.0122922	0.00182074
-17.5	11	3.01166		-10	1.25	-0.0132748	0.00219135
-17	11	3.17746		-9.5	1.25	-0.0149427	0.0027264
-16.5	11	3.25514		-9	1.25	-0.0163684	0.00315853
-16	11	3.26777		-8.5	1.25	-0.0184646	0.00372901
-15.5	11	3.31012		-8	1.25	-0.0209009	0.0047079
-15	11	3.32041		-7.5	1.25	-0.0237576	0.00571542
-14.5	11	3.4175		-7	1.25	-0.0268044	0.00754111
-14	11	3.58265		-6.5	1.25	-0.0310207	0.00945068
-13.5	11	3.82497		-6	1.25	-0.0361344	0.0122437
-13	11	4.02525		-5.5	1.25	-0.0418064	0.0156302
-12.5	11	4.1472		-5	1.25	-0.0476529	0.0204024
-12	11	4.26003		-4.5	1.25	-0.0545283	0.0266874
-11.5	11	4.41477		-4	1.25	0.002	0.0361679
-11	11	4.97088		-3.5	1.25	0.002	0.0478061
-10.5	11	5.1638		-3	1.25	0.002	0.0625618
-10	11	5.24258		-2.5	1.25	0.002	0.0811053
-9.5	11	5.40919		-2	1.25	0.002	0.102769
-9	11	5.80793		-1.5	1.25	0.002	0.125021
-8.5	11	5.96292		-1	1.25	0.002	0.145025
-8	11	6.0291		-0.5	1.25	0.002	0.159299
-7.5	11	6.48472		0	1.25	0.002	0.164856
-7	11	6.63034		0.5	1.25	0.002	0.160174
-6.5	11	6.70145		1	1.25	0.002	0.146584
-6	11	7.11456		1.5	1.25	0.002	0.126432
-5.5	11	7.22873		2	1.25	0.002	0.104558
-5	11	7.21682		2.5	1.25	0.002	0.0830667
-4.5	11	7.5716		3	1.25	0.002	0.0648679
-4	11	7.90566		3.5	1.25	0.002	0.0495847
-3.5	11	8.00214		4	1.25	0.002	0.0373766
-3	11	7.95548		4.5	1.25	0.002	0.0279776
-2.5	11	8.35989		5	1.25	0.0297034	0.0213828
-2	11	8.59516		5.5	1.25	0.0260225	0.0161506
-1.5	11	8.55771		6	1.25	0.0228839	0.0123295
-1	11	8.55252		6.5	1.25	0.0201183	0.00964303
-0.5	11	8.53985		7	1.25	0.0175588	0.00761555
0	11	8.55565		7.5	1.25	0.0154022	0.00591235
0.5	11	8.55509		8	1.25	0.0136054	0.00473844
1	11	8.58181		8.5	1.25	0.0124836	0.00376933
1.5	11	8.60866		9	1.25	0.0109933	0.00296283
2	11	8.67385		9.5	1.25	0.00991846	0.00267424
2.5	11	8.6557		10	1.25	0.00884095	0.00192624
3	11	8.36847		10.5	1.25	0.00823772	0.00182757
3.5	11	8.0008		11	1.25	0.00763601	0.00140317
4	11	7.87461		11.5	1.25	0.00676886	0.000915435
4.5	11	7.77351		12	1.25	0.00616077	0.000866574
5	11	7.26591		12.5	1.25	0.00581449	0.000865896
5.5	11	6.99618		13	1.25	0.00520341	0.000847112
6	11	6.95571		13.5	1.25	0.00486382	0.000567096
6.5	11	6.62074		14	1.25	0.00462521	0.000297607
7	11	6.39501		14.5	1.25	0.0039175	8.43988e-05
7.5	11	6.24217		15	1.25	0.00391001	5.47934e-05
8	11	5.86486		15.5	1.25	0.00371505	-8.49693e-05
8.5	11	5.56662		16	1.25	0.00308667	-8.9403e-05
9	11	5.46777		16.5	1.25	0.0029553	-6.49063e-05
9.5	11	5.19426		17	1.25	0.00295495	-8.9403e-05
10	11	4.80913		17.5	1.25	0.00273516	-0.000106386
10.5	11	4.65547		18	1.25	0.00232499	-6.42511e-05
11	11	4.57467		18.5	1.25	0.0020449	-8.93244e-05
11.5	11	4.13318		19	1.25	0.002	-6.31877e-05
12	11	3.77931		19.5	1.25	0.002	-8.7216e-05
12.5	11	3.54004		20	1.25	0.002	-0.000117568
13	11	3.44408		20.5	1.25	0.002	-8.94038e-05
13.5	11	3.33508		21	1.25	0.002	-8.9403e-05
14	11	3.07805		21.5	1.25	0.002	-8.9403e-05
14.5	11	2.85764		22	1.25	0.002	-0.000118783
15	11	2.76231		22.5	1.25	0.002	-8.94051e-05
15.5	11	2.72249		23	1.25	0.002	-8.9403e-05
16	11	2.70495		23.5	1.25	0.002	-0.000117139
16.5	11	2.6909		24	1.25	0.002	-8.94078e-05
17	11	2.62765		24.5	1.25	0.00197402	-8.9403e-05
17.5	11	2.51473		25	1.25	0.00197144	-0.00010267
18	11	2.44729		25.5	1.25	0.00195126	-8.9403e-05
18.5	11	2.33042		26	1.25	0.00182186	-8.9403e-05
19	11	2.27404		26.5	1.25	0.00169583	-8.9403e-05
19.5	11	2.21242		27	1.25	0.00152903	-8.9403e-05
20	11	2.17943		27.5	1.25	0.00145236	-8.9403e-05
20.5	11	2.1794		28	1.25	0.00128881	-8.9403e-05
21	11	2.12503		28.5	1.25	0.00125158	-9.98104e-05
21.5	11	2.17506		29	1.25	0.00122949	-0.000115304
22	11	2.12206		29.5	1.25	0.00116052	-8.94152e-05
22.5	11	1.97985		-29.5	12.5	-0.00106932	0.000200146
23	11	2.00617		-29	12.5	-0.00102225	0.000254338
23.5	11	1.79331		-28.5	12.5	-0.00118022	0.000304136
24	11	1.61154		-28	12.5	-0.00112014	0.000291647
24.5	11	1.5092		-27.5	12.5	-0.00119777	0.000416603
25	11	1.44031		-27	12.5	-0.00125153	0.000468881
25.5	11	1.2964		-26.5	12.5	-0.0014082	0.00050001
26	11	1.27894		-26	12.5	-0.00139946	0.000646995
26.5	11	1.16488		-25.5	12.5	-0.0014994	0.000687956
27	11	1.1632		-25	12.5	-0.00166361	0.000665845
27.5	11	1.12112		-24.5	12.5	-0.00173238	0.00063559
28	11	1.08441		-24	12.5	-0.00173213	0.000742515
28.5	11	1.05284		-23.5	12.5	-0.00169178	0.000865764
29	11	1.05017		-23	12.5	-0.00177298	0.000836657
29.5	11	1.05079		-22.5	12.5	-0.0018211	0.000865892
30	11	1.04592		-22	12.5	-0.00179537	0.000865895
-29.6	1.25	1.23877		-21.5	12.5	-0.0018007	0.000858109
-29.1	1.25	1.31325		-21	12.5	-0.00182108	0.000865895
-28.6	1.25	1.2809		-20.5	12.5	-0.00182119	0.000896372
-28.1	1.25	1.52296		-20	12.5	-0.00182119	0.000890137
-27.6	1.25	1.64286		-19.5	12.5	-0.00185423	0.000954865
-27.1	1.25	1.66219		-19	12.5	-0.00188497	0.000993961
-26.6	1.25	1.74102		-18.5	12.5	-0.00184771	0.00103601
-26.1	1.25	1.80134		-18	12.5	-0.00192536	0.00120619
-25.6	1.25	1.82719		-17.5	12.5	-0.00193678	0.00140294
-25.1	1.25	1.82351		-17	12.5	-0.00207085	0.00164378
-24.6	1.25	1.83333		-16.5	12.5	-0.00213465	0.00165272
-24.1	1.25	1.82516		-16	12.5	-0.00225431	0.00182074
-23.6	1.25	1.95495		-15.5	12.5	-0.00240384	0.00176631
-23.1	1.25	2.02844		-15	12.5	-0.00247246	0.00182119
-22.6	1.25	2.20943		-14.5	12.5	-0.0025846	0.00182119
-22.1	1.25	2.58782		-14	12.5	-0.00268086	0.00194933
-21.6	1.25	2.70022		-13.5	12.5	-0.00273515	0.00216471
-21.1	1.25	2.72188		-13	12.5	-0.0027512	0.00242557
-20.6	1.25	2.77787		-12.5	12.5	-0.00274868	0.00273037
-20.1	1.25	2.77793		-12	12.5	-0.00277649	0.00275298
-19.6	1.25	2.89674		-11.5	12.5	-0.00277224	0.00277649
-19.1	1.25	3.27454		-11	12.5	-0.00277649	0.00286661
-18.6	1.25	3.59253		-10.5	12.5	-0.00277649	0.00307212
-18.1	1.25	3.70584		-10	12.5	-0.00277649	0.0034376
-17.6	1.25	3.8028		-9.5	12.5	-0.00277649	0.00367486
-17.1	1.25	4.05235		-9	12.5	-0.00277649	0.00370697
-16.6	1.25	4.56818		-8.5	12.5	-0.00277353	0.00390041
-16.1	1.25	4.68699		-8	12.5	-0.00277648	0.00424104
-15.6	1.25	4.81946		-7.5	12.5	-0.00277649	0.00458736
-15.1	1.25	5.5236		-7	12.5	-0.00277649	0.00464767
-14.6	1.25	5.71365		-6.5	12.5	-0.00273636	0.00470007
-14.1	1.25	6.22412		-6	12.5	-0.00266444	0.00497233
-13.6	1.25	6.63097		-5.5	12.5	-0.0025603	0.00531939
-13.1	1.25	7.27442		-5	12.5	-0.00225928	0.00560789
-12.6	1.25	7.67785		-4.5	12.5	-0.00202456	0.00561541
-12.1	1.25	8.54824		-4	12.5	-0.00184613	0.00584107
-11.6	1.25	9.39038		-3.5	12.5	-0.0018212	0.00614757
-11.1	1.25	10.1382		-3	12.5	-0.00172748	0.00642243
-10.6	1.25	11.1702		-2.5	12.5	-0.00137039	0.00659137
-10.1	1.25	12.4263		-2	12.5	-0.000960649	0.00659768
-9.6	1.25	13.4544		-1.5	12.5	-0.000893176	0.00659768
-9.1	1.25	15.1894		-1	12.5	-0.000711197	0.00670055
-8.6	1.25	16.6703		-0.5	12.5	-0.000178517	0.00666152
-8.1	1.25	18.8373		0	12.5	1.56034e-05	0.00666795
-7.6	1.25	21.4245		0.5	12.5	0.000117448	0.00680346
-7.1	1.25	24.4354		1	12.5	0.000424655	0.00671903
-6.6	1.25	27.845		1.5	12.5	0.000846868	0.00667796
-6.1	1.25	32.4284		2	12.5	0.00104957	0.00663525
-5.6	1.25	38.1523		2.5	12.5	0.00112362	0.00662487
-5.1	1.25	44.6327		3	12.5	0.00138365	0.00657124
-4.6	1.25	51.8368		3.5	12.5	0.00190892	0.00644796
-4.1	1.25	60.7088		4	12.5	0.002	0.00612621
-4	1.25	0		4.5	12.5	0.002	0.00588299
-3.5	1.25	0		5	12.5	0.002	0.00569814
-3	1.25	0		5.5	12.5	0.002	0.00561718
-2.5	1.25	0		6	12.5	0.002	0.00546485
-2	1.25	0		6.5	12.5	0.002	0.00507233
-1.5	1.25	0		7	12.5	0.002	0.00480923
-1	1.25	0		7.5	12.5	0.002	0.00468709
-0.5	1.25	0		8	12.5	0.002	0.00454643
0	1.25	0		8.5	12.5	0.002	0.00417402
0.5	1.25	0		9	12.5	0.002	0.00386615
1	1.25	0		9.5	12.5	0.002	0.00373179
1.5	1.25	0		10	12.5	0.002	0.00365776
2	1.25	0		10.5	12.5	0.002	0.00351081
2.5	1.25	0		11	12.5	0.002	0.00314803
3	1.25	0		11.5	12.5	0.002	0.00283611
3.5	1.25	0		12	12.5	0.002	0.00277649
4	1.25	0		12.5	12.5	0.002	0.00274744
4.5	1.25	0		13	12.5	0.002	0.00265043
5.4	1.25	36.5994		13.5	12.5	0.002	0.00243146
5.9	1.25	30.627		14	12.5	0.002	0.00210371
6.4	1.25	25.994		14.5	12.5	0.002	0.00190851
6.9	1.25	22.31		15	12.5	0.002	0.00187859
7.4	1.25	19.1392		15.5	12.5	0.002	0.0018212
7.9	1.25	16.498		16	12.5	0.002	0.00182119
8.4	1.25	14.4069		16.5	12.5	0.002	0.00173352
8.9	1.25	13.0402		17	12.5	0.002	0.00169143
9.4	1.25	11.3856		17.5	12.5	0.002	0.00149579
9.9	1.25	10.2727		18	12.5	0.002	0.00133904
10.4	1.25	9.04836		18.5	12.5	0.002	0.0011918
10.9	1.25	8.43801		19	12.5	0.0019985	0.00111616
11.4	1.25	7.76387		19.5	12.5	0.00198594	0.000954336
11.9	1.25	6.83048		20	12.5	0.00194419	0.000866003
12.4	1.25	6.22142		20.5	12.5	0.00194671	0.000865896
12.9	1.25	5.87861		21	12.5	0.00193655	0.000865896
13.4	1.25	5.27192		21.5	12.5	0.00176407	0.000865896
13.9	1.25	4.89677		22	12.5	0.00168308	0.000865896
14.4	1.25	4.63478		22.5	12.5	0.00160928	0.000865896
14.9	1.25	3.91841		23	12.5	0.00143674	0.000818452
15.4	1.25	3.9104		23.5	12.5	0.00138392	0.000809765
15.9	1.25	3.71602		24	12.5	0.00128722	0.000803604
16.4	1.25	3.08796		24.5	12.5	0.00122396	0.000754646
16.9	1.25	2.95601		25	12.5	0.00115406	0.000696
17.4	1.25	2.95631		25.5	12.5	0.00107037	0.00066141
17.9	1.25	2.73723		26	12.5	0.00107351	0.000684566
18.4	1.25	2.32588		26.5	12.5	0.001096	0.000576287
18.9	1.25	2.04685		27	12.5	0.00104474	0.000509595
19	1.25	0		27.5	12.5	0.0010447	0.000395114
19.5	1.25	0		28	12.5	0.0010447	0.000291886
20	1.25	0		28.5	12.5	0.00101551	0.000323355
20.5	1.25	0		29	12.5	0.0010447	0.000335815
21	1.25	0		29.5	12.5	0.0010447	0.000229772
21.5	1.25	0		-29.5	13.5	-0.000955215	0.000263378
22	1.25	0		-29	13.5	-0.000927277	0.00026089
22.5	1.25	0		-28.5	13.5	-0.00095603	0.000194947
23	1.25	0		-28	13.5	-0.000991097	0.000245743
23.9	1.25	2.00343		-27.5	13.5	-0.00111381	0.000392677
24.4	1.25	2.002		-27	13.5	-0.00108636	0.000434172
24.9	1.25	1.97604		-26.5	13.5	-0.00115656	0.000452437
25.4	1.25	1.97411		-26	13.5	-0.00131054	0.000465925
25.9	1.25	1.95331		-25.5	13.5	-0.00120704	0.000524112
26.4	1.25	1.82405		-25	13.5	-0.00140064	0.000646967
26.9	1.25	1.69818		-24.5	13.5	-0.00149278	0.000653677
27.4	1.25	1.53164		-24	13.5	-0.00160101	0.000785068
27.9	1.25	1.45511		-23.5	13.5	-0.00158131	0.000835305
28.4	1.25	1.2919		-23	13.5	-0.00170361	0.000840798
28.9	1.25	1.25555		-22.5	13.5	-0.00176387	0.000858698
29.4	1.25	1.23489		-22	13.5	-0.00175594	0.000816648
29.9	1.25	1.16396		-21.5	13.5	-0.00176274	0.000865893
30.4	1.25	1.13055		-21	13.5	-0.00176988	0.000891894
-30	12.5	1.01662		-20.5	13.5	-0.0018167	0.00090393
-29.5	12.5	1.08789		-20	13.5	-0.00182119	0.000865913
-29	12.5	1.05341		-19.5	13.5	-0.00182119	0.000868927
-28.5	12.5	1.21878		-19	13.5	-0.00182119	0.000958558
-28	12.5	1.15749		-18.5	13.5	-0.00182119	0.000933694
-27.5	12.5	1.26815		-18	13.5	-0.00182119	0.00112324
-27	12.5	1.33648		-17.5	13.5	-0.00182119	0.00122415
-26.5	12.5	1.49433		-17	13.5	-0.00182119	0.00145972
-26	12.5	1.54178		-16.5	13.5	-0.00190508	0.00156054
-25.5	12.5	1.64969		-16	13.5	-0.00188571	0.00174927
-25	12.5	1.79192		-15.5	13.5	-0.00196334	0.00181829
-24.5	12.5	1.8453		-15	13.5	-0.00203754	0.00180876
-24	12.5	1.88457		-14.5	13.5	-0.0020778	0.00182094
-23.5	12.5	1.90044		-14	13.5	-0.00215054	0.00187247
-23	12.5	1.96047		-13.5	13.5	-0.00226513	0.00189162
-22.5	12.5	2.01648		-13	13.5	-0.00232437	0.00197358
-22	12.5	1.99327		-12.5	13.5	-0.00236842	0.00244702
-21.5	12.5	1.99471		-12	13.5	-0.00245266	0.00273183
-21	12.5	2.01646		-11.5	13.5	-0.00251445	0.00272314
-20.5	12.5	2.02984		-11	13.5	-0.00253475	0.00277649
-20	12.5	2.02709		-10.5	13.5	-0.0025221	0.00280281
-19.5	12.5	2.08565		-10	13.5	-0.00259162	0.00298718
-19	12.5	2.13098		-9.5	13.5	-0.00260488	0.0033279
-18.5	12.5	2.11834		-9	13.5	-0.00254209	0.00360016
-18	12.5	2.27198		-8.5	13.5	-0.00246962	0.00370365
-17.5	12.5	2.39152		-8	13.5	-0.0024301	0.00374059
-17	12.5	2.64394		-7.5	13.5	-0.00234914	0.00384821
-16.5	12.5	2.69967		-7	13.5	-0.00226519	0.00411904
-16	12.5	2.89776		-6.5	13.5	-0.00199867	0.00452009
-15.5	12.5	2.983		-6	13.5	-0.00191661	0.0046393
-15	12.5	3.0708		-5.5	13.5	-0.00184597	0.00468709
-14.5	12.5	3.16179		-5	13.5	-0.00184594	0.00477652
-14	12.5	3.31465		-4.5	13.5	-0.00179257	0.00495463
-13.5	12.5	3.48812		-4	13.5	-0.00179828	0.00517126
-13	12.5	3.66776		-3.5	13.5	-0.0015194	0.00553596
-12.5	12.5	3.8743		-3	13.5	-0.00119817	0.0056408
-12	12.5	3.90996		-2.5	13.5	-0.000931942	0.00564238
-11.5	12.5	3.92355		-2	13.5	-0.000865947	0.00564238
-11	12.5	3.99078		-1.5	13.5	-0.000823952	0.00567038
-10.5	12.5	4.14088		-1	13.5	-0.000578243	0.00571998
-10	12.5	4.41882		-0.5	13.5	-0.000168741	0.00574651
-9.5	12.5	4.60581		0	13.5	3.97269e-05	0.00582172
-9	12.5	4.63147		0.5	13.5	0.000112155	0.00577468
-8.5	12.5	4.78599		1	13.5	0.000324529	0.00574289
-8	12.5	5.06905		1.5	13.5	0.000621065	0.00573648
-7.5	12.5	5.36216		2	13.5	0.000955601	0.00564239
-7	12.5	5.41385		2.5	13.5	0.0010447	0.00566369
-6.5	12.5	5.43859		3	13.5	0.00112349	0.00564238
-6	12.5	5.64121		3.5	13.5	0.00121172	0.00564238
-5.5	12.5	5.90348		4	13.5	0.00160569	0.00554509
-5	12.5	6.04589		4.5	13.5	0.00185055	0.00529535
-4.5	12.5	5.96922		5	13.5	0.00199996	0.00503366
-4	12.5	6.12587		5.5	13.5	0.002	0.00475321
-3.5	12.5	6.41166		6	13.5	0.002	0.00469096
-3	12.5	6.6507		6.5	13.5	0.002	0.00465813
-2.5	12.5	6.73232		7	13.5	0.002	0.0044915
-2	12.5	6.66725		7.5	13.5	0.002	0.00425686
-1.5	12.5	6.65786		8	13.5	0.002	0.00388307
-1	12.5	6.73819		8.5	13.5	0.002	0.00376313
-0.5	12.5	6.66391		9	13.5	0.002	0.00370996
0	12.5	6.66797		9.5	13.5	0.002	0.0035786
0.5	12.5	6.80447		10	13.5	0.002	0.00353663
1	12.5	6.73244		10.5	13.5	0.002	0.00303113
1.5	12.5	6.73144		11	13.5	0.002	0.00282817
2	12.5	6.71775		11.5	13.5	0.002	0.00280164
2.5	12.5	6.71948		12	13.5	0.002	0.00277649
3	12.5	6.71533		12.5	13.5	0.002	0.00265005
3.5	12.5	6.72459		13	13.5	0.002	0.00253826
4	12.5	6.44441		13.5	13.5	0.002	0.00211915
4.5	12.5	6.21366		14	13.5	0.002	0.00203717
5	12.5	6.03894		14.5	13.5	0.002	0.00186519
5.5	12.5	5.96261		15	13.5	0.002	0.00182119
6	12.5	5.81933		15.5	13.5	0.002	0.00182119
6.5	12.5	5.45239		16	13.5	0.002	0.00182119
7	12.5	5.20852		16.5	13.5	0.002	0.00170261
7.5	12.5	5.09596		17	13.5	0.002	0.00165967
8	12.5	4.96689		17.5	13.5	0.00199936	0.00157583
8.5	12.5	4.62844		18	13.5	0.00197359	0.00128963
9	12.5	4.35283		18.5	13.5	0.00199113	0.00109131
9.5	12.5	4.23394		19	13.5	0.00190536	0.000988418
10	12.5	4.16884		19.5	13.5	0.0019492	0.000971667
10.5	12.5	4.04052		20	13.5	0.00182411	0.00088154
11	12.5	3.72962		20.5	13.5	0.00179916	0.000865896
11.5	12.5	3.47038		21	13.5	0.00165663	0.00089289
12	12.5	3.42183		21.5	13.5	0.00172929	0.000865896
12.5	12.5	3.39829		22	13.5	0.00150649	0.000893631
13	12.5	3.32036		22.5	13.5	0.00132979	0.000862643
13.5	12.5	3.14833		23	13.5	0.00124676	0.000844006
14	12.5	2.90269		23.5	13.5	0.00114418	0.000865844
14.5	12.5	2.76449		24	13.5	0.00112197	0.000822277
15	12.5	2.74392		24.5	13.5	0.00107132	0.00078861
15.5	12.5	2.70495		25	13.5	0.00107035	0.000786976
16	12.5	2.70495		25.5	13.5	0.0010882	0.000611817
16.5	12.5	2.64672		26	13.5	0.00105521	0.000731867
17	12.5	2.61934		26.5	13.5	0.00107571	0.000619561
17.5	12.5	2.49748		27	13.5	0.0010447	0.00053228
18	12.5	2.40687		27.5	13.5	0.0010447	0.000497806
18.5	12.5	2.32817		28	13.5	0.00107338	0.00046307
19	12.5	2.28906		28.5	13.5	0.00104522	0.000357838
19.5	12.5	2.20334		29	13.5	0.00102878	0.000347805
20	12.5	2.12834		29.5	13.5	0.00101976	0.00024386
20.5	12.5	2.1306		-29.5	14.5	-0.000888971	0.000163544
21	12.5	2.12132		-29	14.5	-0.000952759	0.000229064
21.5	12.5	1.96513		-28.5	14.5	-0.000931202	0.000207071
22	12.5	1.89275		-28	14.5	-0.000943002	0.000285185
22.5	12.5	1.82744		-27.5	14.5	-0.00101124	0.000425905
23	12.5	1.65351		-27	14.5	-0.000926076	0.000457542
23.5	12.5	1.60342		-26.5	14.5	-0.000997078	0.000579033
24	12.5	1.51747		-26	14.5	-0.00111288	0.000597339
24.5	12.5	1.43791		-25.5	14.5	-0.00118939	0.000620521
25	12.5	1.34769		-25	14.5	-0.00130012	0.000771315
25.5	12.5	1.25824		-24.5	14.5	-0.00127298	0.000759223
26	12.5	1.27321		-24	14.5	-0.00135385	0.000859576
26.5	12.5	1.23827		-23.5	14.5	-0.00147368	0.000836714
27	12.5	1.1624		-23	14.5	-0.00155207	0.000865894
27.5	12.5	1.11692		-22.5	14.5	-0.00159012	0.000862357
28	12.5	1.08471		-22	14.5	-0.00160557	0.000865895
28.5	12.5	1.06575		-21.5	14.5	-0.00164836	0.000865895
29	12.5	1.09735		-21	14.5	-0.00175447	0.000865895
29.5	12.5	1.06967		-20.5	14.5	-0.0017504	0.000890422
30	12.5	1.04989		-20	14.5	-0.0017646	0.000945242
-30	13.5	0.906446		-19.5	14.5	-0.00176784	0.000895862
-29.5	13.5	0.99086		-19	14.5	-0.00180639	0.00105023
-29	13.5	0.963278		-18.5	14.5	-0.00182101	0.0010519
-28.5	13.5	0.975704		-18	14.5	-0.00182119	0.00107242
-28	13.5	1.02111		-17.5	14.5	-0.00182119	0.00122298
-27.5	13.5	1.181		-17	14.5	-0.0018497	0.00153356
-27	13.5	1.16991		-16.5	14.5	-0.00182119	0.0016705
-26.5	13.5	1.24191		-16	14.5	-0.00184846	0.00177299
-26	13.5	1.3909		-15.5	14.5	-0.00184766	0.00177918
-25.5	13.5	1.31592		-15	14.5	-0.0018581	0.00182097
-25	13.5	1.54284		-14.5	14.5	-0.0018212	0.00182119
-24.5	13.5	1.62963		-14	14.5	-0.00182628	0.00182119
-24	13.5	1.78313		-13.5	14.5	-0.00187216	0.00184766
-23.5	13.5	1.78838		-13	14.5	-0.00185137	0.00200965
-23	13.5	1.89979		-12.5	14.5	-0.00191639	0.00231447
-22.5	13.5	1.96179		-12	14.5	-0.00195539	0.00251947
-22	13.5	1.93655		-11.5	14.5	-0.00203058	0.00270258
-21.5	13.5	1.96393		-11	14.5	-0.00192495	0.00276521
-21	13.5	1.9819		-10.5	14.5	-0.00200015	0.00277649
-20.5	13.5	2.02916		-10	14.5	-0.00196137	0.00279606
-20	13.5	2.01657		-9.5	14.5	-0.00196033	0.00290937
-19.5	13.5	2.01787		-9	14.5	-0.00195085	0.00310619
-19	13.5	2.05805		-8.5	14.5	-0.00183343	0.00341339
-18.5	13.5	2.04659		-8	14.5	-0.00184738	0.00369694
-18	13.5	2.13973		-7.5	14.5	-0.00184759	0.00372539
-17.5	13.5	2.19438		-7	14.5	-0.0018212	0.00373179
-17	13.5	2.334		-6.5	14.5	-0.00182119	0.00375912
-16.5	13.5	2.46265		-6	14.5	-0.00182119	0.00392879
-16	13.5	2.57213		-5.5	14.5	-0.00180283	0.00415495
-15.5	13.5	2.67598		-5	14.5	-0.00164338	0.00453873
-15	13.5	2.72455		-4.5	14.5	-0.00164792	0.00457309
-14.5	13.5	2.7628		-4	14.5	-0.00132059	0.00463544
-14	13.5	2.85148		-3.5	14.5	-0.00112224	0.00468709
-13.5	13.5	2.95111		-3	14.5	-0.000971971	0.00469589
-13	13.5	3.04922		-2.5	14.5	-0.000865958	0.00479562
-12.5	13.5	3.40549		-2	14.5	-0.000840202	0.00482792
-12	13.5	3.6713		-1.5	14.5	-0.000770746	0.00495788
-11.5	13.5	3.70648		-1	14.5	-0.000398544	0.00495491
-11	13.5	3.7595		-0.5	14.5	-0.000103386	0.0051458
-10.5	13.5	3.77051		0	14.5	5.90612e-05	0.00505742
-10	13.5	3.95471		0.5	14.5	8.90693e-05	0.00510752
-9.5	13.5	4.22615		1	14.5	0.000156435	0.00519134
-9	13.5	4.40719		1.5	14.5	0.000491956	0.00508455
-8.5	13.5	4.45152		2	14.5	0.00075079	0.00504639
-8	13.5	4.46065		2.5	14.5	0.000991763	0.00490267
-7.5	13.5	4.50857		3	14.5	0.0010447	0.00472094
-7	13.5	4.70081		3.5	14.5	0.00106689	0.00471387
-6.5	13.5	4.94226		4	14.5	0.00108822	0.00471805
-6	13.5	5.01961		4.5	14.5	0.00125897	0.00468709
-5.5	13.5	5.0375		5	14.5	0.00151462	0.0046601
-5	13.5	5.1208		5.5	14.5	0.00174649	0.00457481
-4.5	13.5	5.26893		6	14.5	0.00191858	0.00425502
-4	13.5	5.47501		6.5	14.5	0.001991	0.0041235
-3.5	13.5	5.74068		7	14.5	0.00197141	0.0038208
-3	13.5	5.76665		7.5	14.5	0.002	0.00384026
-2.5	13.5	5.71883		8	14.5	0.002	0.00373179
-2	13.5	5.70845		8.5	14.5	0.002	0.00366937
-1.5	13.5	5.72993		9	14.5	0.002	0.00352893
-1	13.5	5.74913		9.5	14.5	0.002	0.00320148
-0.5	13.5	5.74899		10	14.5	0.002	0.00294762
0	13.5	5.82185		10.5	14.5	0.002	0.00280811
0.5	13.5	5.77577		11	14.5	0.002	0.00278943
1	13.5	5.75206		11.5	14.5	0.002	0.00277649
1.5	13.5	5.77		12	14.5	0.002	0.00272848
2	13.5	5.72274		12.5	14.5	0.002	0.00262031
2.5	13.5	5.75924		13	14.5	0.002	0.00226644
3	13.5	5.75315		13.5	14.5	0.002	0.0021454
3.5	13.5	5.77103		14	14.5	0.002	0.00189765
4	13.5	5.77289		14.5	14.5	0.002	0.00185147
4.5	13.5	5.6094		15	14.5	0.002	0.00182119
5	13.5	5.41641		15.5	14.5	0.002	0.00182119
5.5	13.5	5.15684		16	14.5	0.002	0.00182119
6	13.5	5.09952		16.5	14.5	0.00199748	0.00171779
6.5	13.5	5.06934		17	14.5	0.00198025	0.00167267
7	13.5	4.91666		17.5	14.5	0.00195446	0.0015618
7.5	13.5	4.70328		18	14.5	0.00197476	0.00138309
8	13.5	4.36786		18.5	14.5	0.00188759	0.00121685
8.5	13.5	4.26159		19	14.5	0.00181575	0.0011154
9	13.5	4.21471		19.5	14.5	0.00167839	0.000992025
9.5	13.5	4.09956		20	14.5	0.00169394	0.000931869
10	13.5	4.06297		20.5	14.5	0.00159042	0.00091328
10.5	13.5	3.6315		21	14.5	0.0014531	0.000866045
11	13.5	3.4639		21.5	14.5	0.00128202	0.000890608
11.5	13.5	3.44227		22	14.5	0.00129031	0.000865896
12	13.5	3.42183		22.5	14.5	0.0012119	0.000865896
12.5	13.5	3.32005		23	14.5	0.00112767	0.000865896
13	13.5	3.23153		23.5	14.5	0.00116825	0.000865896
13.5	13.5	2.9139		24	14.5	0.00107897	0.000833801
14	13.5	2.85483		24.5	14.5	0.0011428	0.000812163
14.5	13.5	2.73476		25	14.5	0.00104879	0.000805289
15	13.5	2.70495		25.5	14.5	0.0010447	0.000751388
15.5	13.5	2.70495		26	14.5	0.0010447	0.000665632
16	13.5	2.70495		26.5	14.5	0.0010447	0.00063489
16.5	13.5	2.62657		27	14.5	0.0010447	0.000621714
17	13.5	2.59895		27.5	14.5	0.0010447	0.00062869
17.5	13.5	2.54572		28	14.5	0.0010447	0.000522158
18	13.5	2.35758		28.5	14.5	0.0010447	0.000567527
18.5	13.5	2.27059		29	14.5	0.00101955	0.000366122
19	13.5	2.14647		29.5	14.5	0.00103047	0.000270378
19.5	13.5	2.17796		-29.5	15.5	-0.000865896	0.000270111
20	13.5	2.02596		-29	15.5	-0.000923586	0.000299512
20.5	13.5	1.99668		-28.5	15.5	-0.00086593	0.000294422
21	13.5	1.88193		-28	15.5	-0.000931572	0.000404065
21.5	13.5	1.93397		-27.5	15.5	-0.000873293	0.000462081
22	13.5	1.7516		-27	15.5	-0.000956348	0.0005664
22.5	13.5	1.58508		-26.5	15.5	-0.000998177	0.000579699
23	13.5	1.50558		-26	15.5	-0.00104813	0.000597474
23.5	13.5	1.43486		-25.5	15.5	-0.00106427	0.000734598
24	13.5	1.39103		-25	15.5	-0.00104101	0.000774084
24.5	13.5	1.33028		-24.5	15.5	-0.00113481	0.00079721
25	13.5	1.32853		-24	15.5	-0.00125584	0.000805644
25.5	13.5	1.2484		-23.5	15.5	-0.00130311	0.000814474
26	13.5	1.28417		-23	15.5	-0.001263	0.000865885
26.5	13.5	1.24138		-22.5	15.5	-0.00135907	0.000837198
27	13.5	1.17249		-22	15.5	-0.00146724	0.000865095
27.5	13.5	1.15724		-21.5	15.5	-0.00148879	0.000865895
28	13.5	1.16901		-21	15.5	-0.00158702	0.000865895
28.5	13.5	1.10477		-20.5	15.5	-0.00167235	0.000865895
29	13.5	1.08598		-20	15.5	-0.0016475	0.000865895
29.5	13.5	1.04852		-19.5	15.5	-0.00165431	0.000950853
30	13.5	1.04011		-19	15.5	-0.00176438	0.000948669
-30	14.5	0.947099		-18.5	15.5	-0.00176652	0.000997943
-29.5	14.5	0.903889		-18	15.5	-0.00171417	0.00113138
-29	14.5	0.979908		-17.5	15.5	-0.00179629	0.00116016
-28.5	14.5	0.953947		-17	15.5	-0.00177462	0.00133656
-28	14.5	0.985182		-16.5	15.5	-0.00181787	0.00145583
-27.5	14.5	1.09727		-16	15.5	-0.00179496	0.00162374
-27	14.5	1.03294		-15.5	15.5	-0.00179433	0.00176824
-26.5	14.5	1.15302		-15	15.5	-0.00182114	0.00179773
-26	14.5	1.26306		-14.5	15.5	-0.00182119	0.00182119
-25.5	14.5	1.34153		-14	15.5	-0.00182119	0.00182119
-25	14.5	1.5117		-13.5	15.5	-0.00182119	0.00182119
-24.5	14.5	1.48219		-13	15.5	-0.00184651	0.00187806
-24	14.5	1.60368		-12.5	15.5	-0.00182127	0.00196163
-23.5	14.5	1.69465		-12	15.5	-0.00182119	0.00218623
-23	14.5	1.77727		-11.5	15.5	-0.00182119	0.00234486
-22.5	14.5	1.80891		-11	15.5	-0.00182119	0.00262808
-22	14.5	1.82418		-10.5	15.5	-0.00182119	0.00269638
-21.5	14.5	1.86195		-10	15.5	-0.00182119	0.00277647
-21	14.5	1.95651		-9.5	15.5	-0.00181614	0.00277649
-20.5	14.5	1.96386		-9	15.5	-0.00182119	0.00280275
-20	14.5	2.00182		-8.5	15.5	-0.00182119	0.00294313
-19.5	14.5	1.98188		-8	15.5	-0.00180104	0.00313393
-19	14.5	2.08951		-7.5	15.5	-0.00181491	0.00331019
-18.5	14.5	2.10299		-7	15.5	-0.00172942	0.00349548
-18	14.5	2.11349		-6.5	15.5	-0.00164507	0.00370224
-17.5	14.5	2.19373		-6	15.5	-0.00165415	0.00372795
-17	14.5	2.40275		-5.5	15.5	-0.00150886	0.00375637
-16.5	14.5	2.4713		-5	15.5	-0.00132581	0.00378771
-16	14.5	2.56131		-4.5	15.5	-0.00107224	0.00385854
-15.5	14.5	2.56502		-4	15.5	-0.00100751	0.00391423
-15	14.5	2.60163		-3.5	15.5	-0.000869639	0.00416977
-14.5	14.5	2.57556		-3	15.5	-0.000892631	0.00441241
-14	14.5	2.57915		-2.5	15.5	-0.000865896	0.00455205
-13.5	14.5	2.63036		-2	15.5	-0.000799751	0.00458901
-13	14.5	2.73245		-1.5	15.5	-0.000600488	0.00457481
-12.5	14.5	3.00488		-1	15.5	-0.000272562	0.00468707
-12	14.5	3.18924		-0.5	15.5	-3.79425e-05	0.00463436
-11.5	14.5	3.38041		0	15.5	4.5765e-05	0.00464884
-11	14.5	3.36924		0.5	15.5	8.92744e-05	0.00463092
-10.5	14.5	3.42192		1	15.5	0.000142117	0.00466236
-10	14.5	3.41539		1.5	15.5	0.000199456	0.00468709
-9.5	14.5	3.50818		2	15.5	0.000411735	0.00466051
-9	14.5	3.668		2.5	15.5	0.000727774	0.00464333
-8.5	14.5	3.87462		3	15.5	0.000862429	0.00458229
-8	14.5	4.13282		3.5	15.5	0.00101784	0.00452214
-7.5	14.5	4.15838		4	15.5	0.0010447	0.00434173
-7	14.5	4.15247		4.5	15.5	0.00109721	0.00407323
-6.5	14.5	4.17705		5	15.5	0.00113079	0.00395488
-6	14.5	4.33038		5.5	15.5	0.00128218	0.00381747
-5.5	14.5	4.52922		6	15.5	0.00144343	0.00376032
-5	14.5	4.82709		6.5	15.5	0.00165523	0.00373179
-4.5	14.5	4.86094		7	15.5	0.001736	0.00373179
-4	14.5	4.81988		7.5	15.5	0.00188428	0.00356544
-3.5	14.5	4.81956		8	15.5	0.00195069	0.00337805
-3	14.5	4.79543		8.5	15.5	0.00197362	0.00309267
-2.5	14.5	4.87318		9	15.5	0.00197204	0.0030713
-2	14.5	4.90048		9.5	15.5	0.00196144	0.00285631
-1.5	14.5	5.01743		10	15.5	0.00190338	0.00277649
-1	14.5	4.97091		10.5	15.5	0.00197222	0.00277649
-0.5	14.5	5.14684		11	15.5	0.00197556	0.00275062
0	14.5	5.05777		11.5	15.5	0.00199721	0.00258094
0.5	14.5	5.1083		12	15.5	0.002	0.00248682
1	14.5	5.19369		12.5	15.5	0.00197966	0.00218792
1.5	14.5	5.1083		13	15.5	0.00199992	0.00200136
2	14.5	5.10193		13.5	15.5	0.00196169	0.00189563
2.5	14.5	5.00198		14	15.5	0.00197352	0.00183125
3	14.5	4.83515		14.5	15.5	0.00194652	0.00182119
3.5	14.5	4.83309		15	15.5	0.00195622	0.00182119
4	14.5	4.84193		15.5	15.5	0.00188575	0.00182119
4.5	14.5	4.85323		16	15.5	0.0018864	0.00175481
5	14.5	4.90006		16.5	15.5	0.00186193	0.00171787
5.5	14.5	4.89685		17	15.5	0.00181891	0.00160074
6	14.5	4.66756		17.5	15.5	0.00171855	0.00143551
6.5	14.5	4.57901		18	15.5	0.00156018	0.00131264
7	14.5	4.29941		18.5	15.5	0.00153311	0.00102455
7.5	14.5	4.32985		19	15.5	0.00149226	0.00103199
8	14.5	4.23394		19.5	15.5	0.00136231	0.000941687
8.5	14.5	4.17903		20	15.5	0.00132153	0.000916391
9	14.5	4.05627		20.5	15.5	0.00134974	0.000865903
9.5	14.5	3.77485		21	15.5	0.00118692	0.000865896
10	14.5	3.56209		21.5	15.5	0.00112216	0.000865896
10.5	14.5	3.44753		22	15.5	0.00107324	0.000865896
11	14.5	3.43233		22.5	15.5	0.00110028	0.000865896
11.5	14.5	3.42183		23	15.5	0.00106906	0.000865896
12	14.5	3.38299		23.5	15.5	0.00106975	0.000859753
12.5	14.5	3.29636		24	15.5	0.00107292	0.00083962
13	14.5	3.02271		24.5	15.5	0.00104471	0.000841944
13.5	14.5	2.93305		25	15.5	0.00107319	0.000736726
14	14.5	2.757		25.5	15.5	0.0010447	0.000729614
14.5	14.5	2.72543		26	15.5	0.0010447	0.000768697
15	14.5	2.70495		26.5	15.5	0.00107309	0.000672542
15.5	14.5	2.70495		27	15.5	0.00104471	0.000644138
16	14.5	2.70495		27.5	15.5	0.0010447	0.000532053
16.5	14.5	2.63453		28	15.5	0.00102116	0.000484999
17	14.5	2.59214		28.5	15.5	0.00104468	0.000641342
17.5	14.5	2.50183		29	15.5	0.000997448	0.000401407
18	14.5	2.41093		29.5	15.5	0.00104459	0.000377758
18.5	14.5	2.24583		-29.5	1.5	-0.00179589	-8.9403e-05
19	14.5	2.13098		-29	1.5	-0.00182119	-0.000114101
19.5	14.5	1.94965		-28.5	1.5	-0.00177252	-0.000114114
20	14.5	1.93335		-28	1.5	-0.00179734	-9.24754e-05
20.5	14.5	1.83399		-27.5	1.5	-0.00182119	-0.00014222
21	14.5	1.69161		-27	1.5	-0.00182119	-8.94157e-05
21.5	14.5	1.56102		-26.5	1.5	-0.00187154	-8.9403e-05
22	14.5	1.55392		-26	1.5	-0.00184205	-8.9403e-05
22.5	14.5	1.48945		-25.5	1.5	-0.00195322	-8.9403e-05
23	14.5	1.42176		-25	1.5	-0.00201061	-8.9403e-05
23.5	14.5	1.45416		-24.5	1.5	-0.00212609	-8.9403e-05
24	14.5	1.3636		-24	1.5	-0.00238105	-9.84821e-05
24.5	14.5	1.402		-23.5	1.5	-0.0025559	-8.9403e-05
25	14.5	1.32229		-23	1.5	-0.00257815	-8.9403e-05
25.5	14.5	1.28685		-22.5	1.5	-0.00277646	-8.9403e-05
26	14.5	1.23874		-22	1.5	-0.00277481	-8.9403e-05
26.5	14.5	1.22249		-21.5	1.5	-0.0027908	-8.9403e-05
27	14.5	1.2157		-21	1.5	-0.00284641	-8.9403e-05
27.5	14.5	1.21928		-20.5	1.5	-0.00299539	-8.06959e-05
28	14.5	1.16793		-20	1.5	-0.00310573	-6.09593e-05
28.5	14.5	1.1889		-19.5	1.5	-0.00337159	-8.94023e-05
29	14.5	1.0833		-19	1.5	-0.00371348	-6.15211e-05
29.5	14.5	1.06535		-18.5	1.5	-0.00373168	-1.90808e-05
30	14.5	1.02808		-18	1.5	-0.00373179	7.5397e-06
-30	15.5	0.904268		-17.5	1.5	-0.00415488	3.3016e-05
-29.5	15.5	0.907048		-17	1.5	-0.00453566	1.2992e-06
-29	15.5	0.970936		-16.5	1.5	-0.00465963	2.13249e-05
-28.5	15.5	0.914614		-16	1.5	-0.00474894	0.000224303
-28	15.5	1.01543		-15.5	1.5	-0.00532356	0.000404693
-27.5	15.5	0.988008		-15	1.5	-0.00564218	0.000518674
-27	15.5	1.11149		-14.5	1.5	-0.00568075	0.000737664
-26.5	15.5	1.1543		-14	1.5	-0.00651138	0.000833864
-26	15.5	1.20646		-13.5	1.5	-0.00669392	0.000865895
-25.5	15.5	1.29318		-13	1.5	-0.00750257	0.000840583
-25	15.5	1.29727		-12.5	1.5	-0.00776315	0.000892405
-24.5	15.5	1.38684		-12	1.5	-0.00850744	0.00106463
-24	15.5	1.49205		-11.5	1.5	-0.00941772	0.00161601
-23.5	15.5	1.5367		-11	1.5	-0.0103079	0.00179855
-23	15.5	1.53132		-10.5	1.5	-0.0111164	0.0019026
-22.5	15.5	1.59623		-10	1.5	-0.0121179	0.00263149
-22	15.5	1.70328		-9.5	1.5	-0.0132592	0.00277648
-21.5	15.5	1.72229		-9	1.5	-0.0145373	0.00369313
-21	15.5	1.80788		-8.5	1.5	-0.0161454	0.00433175
-20.5	15.5	1.88322		-8	1.5	-0.0180559	0.00536507
-20	15.5	1.86119		-7.5	1.5	-0.0203549	0.00657216
-19.5	15.5	1.9081		-7	1.5	-0.0229057	0.0080502
-19	15.5	2.00325		-6.5	1.5	-0.0262806	0.0102266
-18.5	15.5	2.02891		-6	1.5	-0.0297439	0.012598
-18	15.5	2.05388		-5.5	1.5	-0.0343009	0.0161506
-17.5	15.5	2.13838		-5	1.5	-0.0400406	0.020927
-17	15.5	2.22164		-4.5	1.5	-0.0457638	0.0272623
-16.5	15.5	2.32897		-4	1.5	-0.0523545	0.0355791
-16	15.5	2.42042		-3.5	1.5	-0.0587223	0.0466494
-15.5	15.5	2.51918		-3	1.5	-0.0647919	0.0591638
-15	15.5	2.55898		-2.5	1.5	-0.0686886	0.0752654
-14.5	15.5	2.57555		-2	1.5	-0.0686886	0.0925952
-14	15.5	2.57556		-1.5	1.5	-0.0628451	0.110711
-13.5	15.5	2.57556		-1	1.5	-0.0490282	0.126407
-13	15.5	2.63376		-0.5	1.5	-0.027227	0.137463
-12.5	15.5	2.67675		0	1.5	-0.000919516	0.14222
-12	15.5	2.84541		0.5	1.5	0.0268817	0.138384
-11.5	15.5	2.96903		1	1.5	0.0514488	0.127952
-11	15.5	3.19743		1.5	1.5	0.0679431	0.112501
-10.5	15.5	3.2538		2	1.5	0.0764625	0.0944762
-10	15.5	3.32047		2.5	1.5	0.0783769	0.0772267
-9.5	15.5	3.31772		3	1.5	0.0746788	0.0612472
-9	15.5	3.34248		3.5	1.5	0.0686316	0.0482745
-8.5	15.5	3.46103		4	1.5	0.0613197	0.0371666
-8	15.5	3.61459		4.5	1.5	0.0537448	0.0284283
-7.5	15.5	3.77509		5	1.5	0.0468981	0.021928
-7	15.5	3.89991		5.5	1.5	0.0408136	0.0170789
-6.5	15.5	4.05127		6	1.5	0.0354351	0.0132847
-6	15.5	4.07846		6.5	1.5	0.0307628	0.0105202
-5.5	15.5	4.04808		7	1.5	0.0268376	0.00854262
-5	15.5	4.01304		7.5	1.5	0.0232335	0.00664711
-4.5	15.5	4.00475		8	1.5	0.020318	0.00530025
-4	15.5	4.04181		8.5	1.5	0.0179424	0.00422068
-3.5	15.5	4.25949		9	1.5	0.0156156	0.00357634
-3	15.5	4.50179		9.5	1.5	0.0137109	0.00285273
-2.5	15.5	4.63367		10	1.5	0.0123705	0.00237194
-2	15.5	4.65818		10.5	1.5	0.0108741	0.00184611
-1.5	15.5	4.61405		11	1.5	0.00981562	0.00174204
-1	15.5	4.69498		11.5	1.5	0.00882113	0.00122898
-0.5	15.5	4.63451		12	1.5	0.00788853	0.000912091
0	15.5	4.64907		12.5	1.5	0.00707456	0.00089533
0.5	15.5	4.63178		13	1.5	0.00663956	0.000812557
1	15.5	4.66452		13.5	1.5	0.00595235	0.000659283
1.5	15.5	4.69133		14	1.5	0.00549081	0.000611461
2	15.5	4.67866		14.5	1.5	0.00492549	0.000481966
2.5	15.5	4.70002		15	1.5	0.0047148	0.000168579
3	15.5	4.66274		15.5	1.5	0.00400294	0.000142806
3.5	15.5	4.63527		16	1.5	0.00388559	-1.0423e-06
4	15.5	4.46564		16.5	1.5	0.00353797	-3.20749e-05
4.5	15.5	4.21842		17	1.5	0.00308686	-3.06956e-05
5	15.5	4.11337		17.5	1.5	0.00298159	-6.59675e-05
5.5	15.5	4.02704		18	1.5	0.00285689	-8.81065e-05
6	15.5	4.02785		18.5	1.5	0.00249416	-4.21504e-05
6.5	15.5	4.08241		19	1.5	0.00218428	-8.9402e-05
7	15.5	4.11582		19.5	1.5	0.00202815	-8.9403e-05
7.5	15.5	4.03273		20	1.5	0.00202382	-8.9403e-05
8	15.5	3.90082		20.5	1.5	0.002	-8.9403e-05
8.5	15.5	3.66876		21	1.5	0.002	-0.000115159
9	15.5	3.64991		21.5	1.5	0.002	-8.94079e-05
9.5	15.5	3.46493		22	1.5	0.002	-8.9403e-05
10	15.5	3.36627		22.5	1.5	0.002	-8.9403e-05
10.5	15.5	3.40566		23	1.5	0.002	-0.000113444
11	15.5	3.38655		23.5	1.5	0.002	-0.000103377
11.5	15.5	3.26345		24	1.5	0.00199527	-0.000114141
12	15.5	3.19128		24.5	1.5	0.00188709	-0.00011616
12.5	15.5	2.9506		25	1.5	0.00181203	-8.9412e-05
13	15.5	2.82933		25.5	1.5	0.00171124	-8.9403e-05
13.5	15.5	2.72794		26	1.5	0.00160967	-0.000121506
14	15.5	2.69226		26.5	1.5	0.00142694	-8.96018e-05
14.5	15.5	2.66565		27	1.5	0.00129291	-8.9403e-05
15	15.5	2.67274		27.5	1.5	0.00115053	-8.9403e-05
15.5	15.5	2.6216		28	1.5	0.00116227	-8.9403e-05
16	15.5	2.5764		28.5	1.5	0.00105474	-8.9403e-05
16.5	15.5	2.53335		29	1.5	0.00104499	-0.0001697
17	15.5	2.42297		29.5	1.5	0.0010447	-0.000116064
17.5	15.5	2.23922		-29.5	16.5	-0.000865896	0.000269591
18	15.5	2.03892		-29	16.5	-0.000865896	0.00040733
18.5	15.5	1.84394		-28.5	16.5	-0.000903864	0.000492937
19	15.5	1.81435		-28	16.5	-0.000892058	0.00043646
19.5	15.5	1.6561		-27.5	16.5	-0.000891467	0.000554585
20	15.5	1.60817		-27	16.5	-0.000920307	0.000495925
20.5	15.5	1.60362		-26.5	16.5	-0.000950129	0.000604952
21	15.5	1.46921		-26	16.5	-0.000921736	0.000551669
21.5	15.5	1.4174		-25.5	16.5	-0.000963797	0.000792915
22	15.5	1.379		-25	16.5	-0.00100634	0.000746119
22.5	15.5	1.40014		-24.5	16.5	-0.00102514	0.000792598
23	15.5	1.37574		-24	16.5	-0.000997428	0.000863753
23.5	15.5	1.37242		-23.5	16.5	-0.00111446	0.000840544
24	15.5	1.36239		-23	16.5	-0.00122922	0.000865894
24.5	15.5	1.34175		-22.5	16.5	-0.00123428	0.000823472
25	15.5	1.30173		-22	16.5	-0.00140661	0.000864311
25.5	15.5	1.27426		-21.5	16.5	-0.00130158	0.000893622
26	15.5	1.29703		-21	16.5	-0.00145029	0.000865903
26.5	15.5	1.26643		-20.5	16.5	-0.00156295	0.000865896
27	15.5	1.22732		-20	16.5	-0.00152681	0.000890534
27.5	15.5	1.17238		-19.5	16.5	-0.00153234	0.000865909
28	15.5	1.13049		-19	16.5	-0.00168696	0.000894159
28.5	15.5	1.22584		-18.5	16.5	-0.0017079	0.000961668
29	15.5	1.07519		-18	16.5	-0.0017117	0.00100107
29.5	15.5	1.11079		-17.5	16.5	-0.00172444	0.00107918
30	15.5	1.10504		-17	16.5	-0.00172908	0.00122884
-30	1.5	1.72985		-16.5	16.5	-0.00172909	0.00133671
-29.5	1.5	1.79811		-16	16.5	-0.00174441	0.00148659
-29	1.5	1.82476		-15.5	16.5	-0.00177917	0.00164754
-28.5	1.5	1.77619		-15	16.5	-0.00178744	0.00175296
-28	1.5	1.79972		-14.5	16.5	-0.00171927	0.00179161
-27.5	1.5	1.82674		-14	16.5	-0.00174983	0.00179394
-27	1.5	1.82339		-13.5	16.5	-0.00181939	0.00182119
-26.5	1.5	1.87367		-13	16.5	-0.00179262	0.00184708
-26	1.5	1.84422		-12.5	16.5	-0.00182119	0.00184568
-25.5	1.5	1.95526		-12	16.5	-0.00179367	0.00195442
-25	1.5	2.0126		-11.5	16.5	-0.00179344	0.00206066
-24.5	1.5	2.12797		-11	16.5	-0.00182119	0.00232454
-24	1.5	2.38309		-10.5	16.5	-0.00182119	0.00252082
-23.5	1.5	2.55747		-10	16.5	-0.00182119	0.00255204
-23	1.5	2.5797		-9.5	16.5	-0.00171019	0.00277612
-22.5	1.5	2.7779		-9	16.5	-0.0017931	0.00277649
-22	1.5	2.77625		-8.5	16.5	-0.00167843	0.00277649
-21.5	1.5	2.79223		-8	16.5	-0.00164054	0.00280575
-21	1.5	2.84781		-7.5	16.5	-0.00152138	0.00288139
-20.5	1.5	2.99647		-7	16.5	-0.0015409	0.00299393
-20	1.5	3.10633		-6.5	16.5	-0.00128057	0.00318908
-19.5	1.5	3.37278		-6	16.5	-0.0012406	0.00341482
-19	1.5	3.71399		-5.5	16.5	-0.00111939	0.00361531
-18.5	1.5	3.73173		-5	16.5	-0.000925145	0.00364684
-18	1.5	3.7318		-4.5	16.5	-0.000893913	0.00371687
-17.5	1.5	4.15501		-4	16.5	-0.000865896	0.00373179
-17	1.5	4.53566		-3.5	16.5	-0.000865896	0.00373179
-16.5	1.5	4.65968		-3	16.5	-0.000838592	0.00373179
-16	1.5	4.75424		-2.5	16.5	-0.000735306	0.00376125
-15.5	1.5	5.33892		-2	16.5	-0.000715883	0.00378036
-15	1.5	5.66598		-1.5	16.5	-0.00037623	0.00378503
-14.5	1.5	5.72844		-1	16.5	-0.000142108	0.00379192
-14	1.5	6.56455		-0.5	16.5	-3.30652e-05	0.00378391
-13.5	1.5	6.74969		0	16.5	7.03058e-05	0.0038161
-13	1.5	7.54951		0.5	16.5	8.9403e-05	0.00389527
-12.5	1.5	7.81427		1	16.5	0.00011589	0.00388529
-12	1.5	8.5738		1.5	16.5	0.000267499	0.00387765
-11.5	1.5	9.55536		2	16.5	0.000425264	0.00381866
-11	1.5	10.4637		2.5	16.5	0.000530796	0.00385033
-10.5	1.5	11.278		3	16.5	0.000806922	0.00378884
-10	1.5	12.4004		3.5	16.5	0.000967413	0.00373179
-9.5	1.5	13.5468		4	16.5	0.0010447	0.00373179
-9	1.5	14.9991		4.5	16.5	0.0010447	0.00373179
-8.5	1.5	16.7164		5	16.5	0.0010718	0.00373179
-8	1.5	18.8361		5.5	16.5	0.0010447	0.0036919
-7.5	1.5	21.3896		6	16.5	0.00108962	0.00355679
-7	1.5	24.2792		6.5	16.5	0.00115702	0.0035174
-6.5	1.5	28.2002		7	16.5	0.00129084	0.00335587
-6	1.5	32.3019		7.5	16.5	0.00139126	0.00312029
-5.5	1.5	37.913		8	16.5	0.00140967	0.00293764
-5	1.5	45.1795		8.5	16.5	0.00149421	0.00282565
-4.5	1.5	53.2688		9	16.5	0.00167384	0.00275173
-4	1.5	63.2998		9.5	16.5	0.00165492	0.00277648
-3.5	1.5	74.9965		10	16.5	0.00181169	0.00276466
-3	1.5	87.7403		10.5	16.5	0.00186465	0.00270844
-2.5	1.5	101.897		11	16.5	0.00172724	0.00257684
-2	1.5	115.291		11.5	16.5	0.00172108	0.00244882
-1.5	1.5	127.304		12	16.5	0.00182952	0.00221406
-1	1.5	135.582		12.5	16.5	0.00182074	0.00202334
-0.5	1.5	140.134		13	16.5	0.00174002	0.00192202
0	1.5	142.223		13.5	16.5	0.00170257	0.00182398
0.5	1.5	140.971		14	16.5	0.00174209	0.0018726
1	1.5	137.908		14.5	16.5	0.00171918	0.00182119
1.5	1.5	131.426		15	16.5	0.00159027	0.00179673
2	1.5	121.541		15.5	16.5	0.00161631	0.0017527
2.5	1.5	110.031		16	16.5	0.00153988	0.00177003
3	1.5	96.5823		16.5	16.5	0.00147111	0.00161986
3.5	1.5	83.909		17	16.5	0.00149129	0.00150993
4	1.5	71.704		17.5	16.5	0.00145663	0.001397
4.5	1.5	60.8003		18	16.5	0.00131076	0.0011507
5	1.5	51.7713		18.5	16.5	0.00122948	0.000991373
5.5	1.5	44.2429		19	16.5	0.00120384	0.00104198
6	1.5	37.8435		19.5	16.5	0.00129188	0.000918525
6.5	1.5	32.512		20	16.5	0.00112981	0.000891445
7	1.5	28.1644		20.5	16.5	0.00112173	0.000879037
7.5	1.5	24.1656		21	16.5	0.00105168	0.000887085
8	1.5	20.9979		21.5	16.5	0.00107877	0.000865951
8.5	1.5	18.4322		22	16.5	0.00110277	0.000865896
9	1.5	16.0199		22.5	16.5	0.00104472	0.000865896
9.5	1.5	14.0046		23	16.5	0.00106959	0.000855412
10	1.5	12.5959		23.5	16.5	0.0010447	0.000840626
10.5	1.5	11.0297		24	16.5	0.0010447	0.000839102
11	1.5	9.96901		24.5	16.5	0.0010447	0.000823153
11.5	1.5	8.90633		25	16.5	0.0010447	0.000805372
12	1.5	7.94108		25.5	16.5	0.00107364	0.000783215
12.5	1.5	7.13099		26	16.5	0.0010447	0.000711528
13	1.5	6.6891		26.5	16.5	0.00101322	0.000697443
13.5	1.5	5.98875		27	16.5	0.000991898	0.000540804
14	1.5	5.52475		27.5	16.5	0.00104467	0.000604134
14.5	1.5	4.94902		28	16.5	0.00104214	0.000563853
15	1.5	4.71781		28.5	16.5	0.0010178	0.000523906
15.5	1.5	4.00549		29	16.5	0.000968493	0.000513964
16	1.5	3.88559		29.5	16.5	0.00093363	0.000305055
16.5	1.5	3.53812		-29.5	17.5	-0.000895168	0.000246745
17	1.5	3.08702		-29	17.5	-0.000865897	0.000179126
17.5	1.5	2.98232		-28.5	17.5	-0.000915273	0.000369491
18	1.5	2.85825		-28	17.5	-0.000867099	0.00051356
18.5	1.5	2.49452		-27.5	17.5	-0.000947902	0.00049911
19	1.5	2.18611		-27	17.5	-0.000890003	0.000546676
19.5	1.5	2.03012		-26.5	17.5	-0.000921675	0.000578492
20	1.5	2.0258		-26	17.5	-0.000995094	0.000637876
20.5	1.5	2.002		-25.5	17.5	-0.000906418	0.000727331
21	1.5	0		-25	17.5	-0.000958759	0.000780861
21.5	1.5	0		-24.5	17.5	-0.00102912	0.000784842
22	1.5	0		-24	17.5	-0.000967343	0.000771759
22.5	1.5	0		-23.5	17.5	-0.00107536	0.000804279
23	1.5	0		-23	17.5	-0.00107994	0.000838639
23.5	1.5	0		-22.5	17.5	-0.00106605	0.000865419
24	1.5	1.99853		-22	17.5	-0.00113769	0.000865895
24.5	1.5	1.89066		-21.5	17.5	-0.00114901	0.00085567
25	1.5	1.81423		-21	17.5	-0.00123904	0.000865895
25.5	1.5	1.71357		-20.5	17.5	-0.00117634	0.000865895
26	1.5	1.61425		-20	17.5	-0.00123509	0.000920259
26.5	1.5	1.42975		-19.5	17.5	-0.00134098	0.000865905
27	1.5	1.296		-19	17.5	-0.00129755	0.000937252
27.5	1.5	1.15399		-18.5	17.5	-0.00145245	0.000918153
28	1.5	1.1657		-18	17.5	-0.00141772	0.000935521
28.5	1.5	1.05852		-17.5	17.5	-0.00152608	0.00102702
29	1.5	1.05868		-17	17.5	-0.00153931	0.00119156
29.5	1.5	1.05113		-16.5	17.5	-0.0014485	0.00133829
30	1.5	1.02406		-16	17.5	-0.00162153	0.00156127
-30	16.5	0.961754		-15.5	17.5	-0.00170198	0.00156163
-29.5	16.5	0.906893		-15	17.5	-0.00160793	0.00170653
-29	16.5	0.956919		-14.5	17.5	-0.00165737	0.00171282
-28.5	16.5	1.02954		-14	17.5	-0.00163828	0.0017975
-28	16.5	0.993109		-13.5	17.5	-0.00165102	0.00181817
-27.5	16.5	1.04989		-13	17.5	-0.0015803	0.00182119
-27	16.5	1.04542		-12.5	17.5	-0.00172869	0.00183517
-26.5	16.5	1.12637		-12	17.5	-0.0016953	0.00185062
-26	16.5	1.07421		-11.5	17.5	-0.00173655	0.00187021
-25.5	16.5	1.24805		-11	17.5	-0.00160068	0.00201296
-25	16.5	1.25276		-10.5	17.5	-0.00161208	0.00214563
-24.5	16.5	1.29581		-10	17.5	-0.00168533	0.00238428
-24	16.5	1.31944		-9.5	17.5	-0.00160403	0.00256796
-23.5	16.5	1.3959		-9	17.5	-0.0014902	0.00267725
-23	16.5	1.50358		-8.5	17.5	-0.00137702	0.0026817
-22.5	16.5	1.48377		-8	17.5	-0.00136625	0.00274945
-22	16.5	1.65093		-7.5	17.5	-0.00131353	0.00277649
-21.5	16.5	1.57882		-7	17.5	-0.00111006	0.00278529
-21	16.5	1.68912		-6.5	17.5	-0.00110778	0.0028036
-20.5	16.5	1.78678		-6	17.5	-0.000957543	0.00282628
-20	16.5	1.76754		-5.5	17.5	-0.000978466	0.00293838
-19.5	16.5	1.76007		-5	17.5	-0.000920911	0.00303794
-19	16.5	1.90928		-4.5	17.5	-0.000865896	0.00311623
-18.5	16.5	1.96003		-4	17.5	-0.000865896	0.00319538
-18	16.5	1.98294		-3.5	17.5	-0.000865896	0.00342199
-17.5	16.5	2.03428		-3	17.5	-0.000814418	0.00346886
-17	16.5	2.12127		-2.5	17.5	-0.00078539	0.00362308
-16.5	16.5	2.18554		-2	17.5	-0.000590257	0.00358492
-16	16.5	2.29193		-1.5	17.5	-0.000497034	0.00370232
-15.5	16.5	2.42484		-1	17.5	-0.000246311	0.00366657
-15	16.5	2.50356		-0.5	17.5	-3.3852e-05	0.00370153
-14.5	16.5	2.4831		0	17.5	1.54047e-05	0.00366083
-14	16.5	2.50601		0.5	17.5	8.93942e-05	0.00373179
-13.5	16.5	2.57428		1	17.5	8.9934e-05	0.00369751
-13	16.5	2.57395		1.5	17.5	0.000117921	0.00370511
-12.5	16.5	2.59293		2	17.5	0.000188623	0.00373179
-12	16.5	2.65274		2.5	17.5	0.000231078	0.00370395
-11.5	16.5	2.7318		3	17.5	0.000433339	0.00360665
-11	16.5	2.95301		3.5	17.5	0.000752678	0.00352252
-10.5	16.5	3.10987		4	17.5	0.000870071	0.00346746
-10	16.5	3.13523		4.5	17.5	0.000992517	0.00334656
-9.5	16.5	3.26061		5	17.5	0.00101579	0.00333498
-9	16.5	3.30517		5.5	17.5	0.0010447	0.00304254
-8.5	16.5	3.24438		6	17.5	0.0010447	0.0030019
-8	16.5	3.25017		6.5	17.5	0.0010447	0.00288425
-7.5	16.5	3.25837		7	17.5	0.00108745	0.00280234
-7	16.5	3.3672		7.5	17.5	0.00107141	0.00278147
-6.5	16.5	3.43658		8	17.5	0.00112188	0.00274886
-6	16.5	3.63319		8.5	17.5	0.00109711	0.00277648
-5.5	16.5	3.78464		9	17.5	0.0011045	0.00272618
-5	16.5	3.76236		9.5	17.5	0.00123649	0.0027207
-4.5	16.5	3.82286		10	17.5	0.00110902	0.00260748
-4	16.5	3.83093		10.5	17.5	0.00138497	0.00247018
-3.5	16.5	3.83093		11	17.5	0.00134817	0.00221689
-3	16.5	3.82485		11.5	17.5	0.00129148	0.00210002
-2.5	16.5	3.83245		12	17.5	0.00147381	0.00195694
-2	16.5	3.84754		12.5	17.5	0.00145201	0.00192939
-1.5	16.5	3.80369		13	17.5	0.00133755	0.0018212
-1	16.5	3.79459		13.5	17.5	0.00136162	0.00182119
-0.5	16.5	3.78405		14	17.5	0.00136953	0.00182119
0	16.5	3.81675		14.5	17.5	0.0012017	0.00180265
0.5	16.5	3.89629		15	17.5	0.00124577	0.00172994
1	16.5	3.88702		15.5	17.5	0.00133402	0.00175272
1.5	16.5	3.88687		16	17.5	0.00128662	0.00168749
2	16.5	3.84227		16.5	17.5	0.00119303	0.00156113
2.5	16.5	3.88675		17	17.5	0.00116734	0.00144107
3	16.5	3.87382		17.5	17.5	0.00122018	0.00123281
3.5	16.5	3.85515		18	17.5	0.00110411	0.00119506
4	16.5	3.87526		18.5	17.5	0.00116616	0.00101062
4.5	16.5	3.87526		19	17.5	0.00118217	0.000915399
5	16.5	3.88265		19.5	17.5	0.00107362	0.000892289
5.5	16.5	3.83687		20	17.5	0.00107386	0.000873466
6	16.5	3.71994		20.5	17.5	0.00107021	0.000921441
6.5	16.5	3.70281		21	17.5	0.00109873	0.000865896
7	16.5	3.59557		21.5	17.5	0.0010447	0.000890311
7.5	16.5	3.41641		22	17.5	0.00107453	0.000865909
8	16.5	3.25836		22.5	17.5	0.0010447	0.000865896
8.5	16.5	3.19639		23	17.5	0.0010447	0.000802635
9	16.5	3.22083		23.5	17.5	0.0010447	0.000848267
9.5	16.5	3.23227		24	17.5	0.0010447	0.000836928
10	16.5	3.30538		24.5	17.5	0.0010447	0.000838541
10.5	16.5	3.28824		25	17.5	0.0010447	0.000785174
11	16.5	3.10217		25.5	17.5	0.00103676	0.000742705
11.5	16.5	2.99313		26	17.5	0.00104422	0.000775472
12	16.5	2.87215		26.5	17.5	0.0010421	0.000701501
12.5	16.5	2.72195		27	17.5	0.000991917	0.000742531
13	16.5	2.59265		27.5	17.5	0.00101876	0.000728672
13.5	16.5	2.49512		28	17.5	0.000967578	0.000630602
14	16.5	2.55763		28.5	17.5	0.000962933	0.000634816
14.5	16.5	2.50446		29	17.5	0.000939151	0.000553296
15	16.5	2.39942		29.5	17.5	0.000953053	0.000542925
15.5	16.5	2.38421		-29.5	1.7	-0.00179572	-8.94116e-05
16	16.5	2.34612		-29	1.7	-0.00176543	-8.9403e-05
16.5	16.5	2.18818		-28.5	1.7	-0.00182119	-8.9403e-05
17	16.5	2.12222		-28	1.7	-0.00181768	-0.00011519
17.5	16.5	2.01827		-27.5	1.7	-0.00182119	-8.94032e-05
18	16.5	1.74419		-27	1.7	-0.00182119	-8.9403e-05
18.5	16.5	1.57938		-26.5	1.7	-0.00182119	-0.000114223
19	16.5	1.59215		-26	1.7	-0.00188774	-0.000115222
19.5	16.5	1.58513		-25.5	1.7	-0.00194377	-0.000109119
20	16.5	1.43915		-25	1.7	-0.0021198	-8.9403e-05
20.5	16.5	1.42512		-24.5	1.7	-0.00215209	-8.9403e-05
21	16.5	1.37584		-24	1.7	-0.00230901	-8.9403e-05
21.5	16.5	1.38333		-23.5	1.7	-0.00251014	-8.9403e-05
22	16.5	1.4021		-23	1.7	-0.00258605	-0.00011778
22.5	16.5	1.35691		-22.5	1.7	-0.00274481	-8.19348e-05
23	16.5	1.36958		-22	1.7	-0.00277613	-8.9403e-05
23.5	16.5	1.34092		-21.5	1.7	-0.00277649	-8.89578e-05
24	16.5	1.33996		-21	1.7	-0.00280273	-8.1545e-05
24.5	16.5	1.33003		-20.5	1.7	-0.00292273	-6.44046e-05
25	16.5	1.3191		-20	1.7	-0.00309437	-8.55e-05
25.5	16.5	1.32895		-19.5	1.7	-0.00348792	-4.115e-05
26	16.5	1.26399		-19	1.7	-0.00367306	-6.4409e-05
26.5	16.5	1.23006		-18.5	1.7	-0.00373179	2.20593e-05
27	16.5	1.12975		-18	1.7	-0.00380127	2.75692e-05
27.5	16.5	1.20678		-17.5	1.7	-0.00406046	0.00015746
28	16.5	1.1849		-17	1.7	-0.00455781	0.000194136
28.5	16.5	1.14472		-16.5	1.7	-0.00469687	0.00032538
29	16.5	1.09642		-16	1.7	-0.0046979	0.000531268
29.5	16.5	0.982203		-15.5	1.7	-0.00518863	0.000595726
30	16.5	0.968125		-15	1.7	-0.00563842	0.00073878
-30	17.5	0.935652		-14.5	1.7	-0.00567346	0.000840147
-29.5	17.5	0.928552		-14	1.7	-0.0065187	0.000865894
-29	17.5	0.884231		-13.5	1.7	-0.00659766	0.000865895
-28.5	17.5	0.98704		-13	1.7	-0.00743922	0.000970199
-28	17.5	1.00777		-12.5	1.7	-0.00765103	0.00111397
-27.5	17.5	1.07127		-12	1.7	-0.00848116	0.00154775
-27	17.5	1.04449		-11.5	1.7	-0.00924818	0.00182079
-26.5	17.5	1.08818		-11	1.7	-0.00988013	0.00182119
-26	17.5	1.18199		-10.5	1.7	-0.01068	0.00226618
-25.5	17.5	1.16215		-10	1.7	-0.0118	0.00274143
-25	17.5	1.23651		-9.5	1.7	-0.0132543	0.00319761
-24.5	17.5	1.29424		-9	1.7	-0.0142867	0.00374117
-24	17.5	1.23748		-8.5	1.7	-0.0161427	0.00466075
-23.5	17.5	1.34285		-8	1.7	-0.0177985	0.00564603
-23	17.5	1.36732		-7.5	1.7	-0.0199627	0.00674315
-22.5	17.5	1.3731		-7	1.7	-0.022313	0.00851662
-22	17.5	1.42973		-6.5	1.7	-0.0253208	0.0104509
-21.5	17.5	1.43261		-6	1.7	-0.0285888	0.0132545
-21	17.5	1.51162		-5.5	1.7	-0.0324313	0.0167833
-20.5	17.5	1.46066		-5	1.7	-0.0375372	0.0210728
-20	17.5	1.54023		-4.5	1.7	-0.0428894	0.0271873
-19.5	17.5	1.59625		-4	1.7	-0.0479839	0.0351756
-19	17.5	1.60065		-3.5	1.7	-0.0534297	0.0449868
-18.5	17.5	1.71832		-3	1.7	-0.0581139	0.0567961
-18	17.5	1.69857		-2.5	1.7	-0.0606611	0.0705989
-17.5	17.5	1.83948		-2	1.7	-0.0598706	0.0858467
-17	17.5	1.94661		-1.5	1.7	-0.0541177	0.101141
-16.5	17.5	1.9721		-1	1.7	-0.0419429	0.114212
-16	17.5	2.25098		-0.5	1.7	-0.0228839	0.123251
-15.5	17.5	2.30985		0	1.7	-0.000883989	0.126968
-15	17.5	2.34471		0.5	1.7	0.0221461	0.124089
-14.5	17.5	2.38341		1	1.7	0.043092	0.115538
-14	17.5	2.43208		1.5	1.7	0.0583492	0.102953
-13.5	17.5	2.45593		2	1.7	0.0664068	0.0875362
-13	17.5	2.41124		2.5	1.7	0.0688172	0.0724189
-12.5	17.5	2.52115		3	1.7	0.0670207	0.0583181
-12	17.5	2.50975		3.5	1.7	0.0623378	0.0467237
-11.5	17.5	2.55212		4	1.7	0.0565757	0.0364368
-11	17.5	2.5718		4.5	1.7	0.0504555	0.0283296
-10.5	17.5	2.68375		5	1.7	0.0442727	0.021989
-10	17.5	2.91978		5.5	1.7	0.0390967	0.0172678
-9.5	17.5	3.02776		6	1.7	0.0342177	0.01354
-9	17.5	3.06404		6.5	1.7	0.0298166	0.0106511
-8.5	17.5	3.01458		7	1.7	0.0259924	0.00854778
-8	17.5	3.0702		7.5	1.7	0.023071	0.00687848
-7.5	17.5	3.07153		8	1.7	0.0202201	0.00565125
-7	17.5	2.99835		8.5	1.7	0.0174433	0.0046934
-6.5	17.5	3.01453		9	1.7	0.0154687	0.00373926
-6	17.5	2.98408		9.5	1.7	0.0135758	0.00284929
-5.5	17.5	3.09701		10	1.7	0.0120533	0.002711
-5	17.5	3.17445		10.5	1.7	0.0106997	0.00192988
-4.5	17.5	3.2343		11	1.7	0.00971505	0.00184503
-4	17.5	3.31063		11.5	1.7	0.00877054	0.00154207
-3.5	17.5	3.52985		12	1.7	0.00782586	0.00108006
-3	17.5	3.56319		12.5	1.7	0.00706366	0.000870218
-2.5	17.5	3.70722		13	1.7	0.00659074	0.000865896
-2	17.5	3.63319		13.5	1.7	0.00592932	0.000798316
-1.5	17.5	3.73554		14	1.7	0.00544701	0.000742148
-1	17.5	3.67484		14.5	1.7	0.00497265	0.0006212
-0.5	17.5	3.70168		15	1.7	0.00456618	0.000391106
0	17.5	3.66086		15.5	1.7	0.00405237	0.00023501
0.5	17.5	3.73286		16	1.7	0.00386257	6.52536e-05
1	17.5	3.6986		16.5	1.7	0.00353864	-3.4741e-06
1.5	17.5	3.70699		17	1.7	0.00308929	-3.61424e-05
2	17.5	3.73655		17.5	1.7	0.00295532	-6.00564e-05
2.5	17.5	3.71115		18	1.7	0.00285819	-2.96531e-05
3	17.5	3.63259		18.5	1.7	0.00254059	-8.92405e-05
3.5	17.5	3.60204		19	1.7	0.00219186	-6.38209e-05
4	17.5	3.57495		19.5	1.7	0.00203209	-3.6094e-05
4.5	17.5	3.49063		20	1.7	0.002	-8.93989e-05
5	17.5	3.48625		20.5	1.7	0.002	-6.80238e-05
5.5	17.5	3.2169		21	1.7	0.002	-6.46054e-05
6	17.5	3.17849		21.5	1.7	0.002	-8.9403e-05
6.5	17.5	3.06762		22	1.7	0.002	-0.000114745
7	17.5	3.00594		22.5	1.7	0.002	-8.94494e-05
7.5	17.5	2.98069		23	1.7	0.002	-6.10868e-05
8	17.5	2.96898		23.5	1.7	0.002	-8.94024e-05
8.5	17.5	2.98538		24	1.7	0.00197444	-8.9403e-05
9	17.5	2.94142		24.5	1.7	0.00186781	-0.000109558
9.5	17.5	2.9885		25	1.7	0.00188166	-0.000116549
10	17.5	2.83353		25.5	1.7	0.00170224	-8.94056e-05
10.5	17.5	2.83194		26	1.7	0.00171372	-8.9403e-05
11	17.5	2.59464		26.5	1.7	0.00141322	-8.9403e-05
11.5	17.5	2.46536		27	1.7	0.00126666	-8.9403e-05
12	17.5	2.44984		27.5	1.7	0.00110721	-8.9403e-05
12.5	17.5	2.41472		28	1.7	0.00111311	-8.9403e-05
13	17.5	2.25961		28.5	1.7	0.00107227	-8.9403e-05
13.5	17.5	2.27393		29	1.7	0.00102516	-0.000136113
14	17.5	2.27868		29.5	1.7	0.0010447	-0.000123071
14.5	17.5	2.16648		-29.5	18.5	-0.000889698	0.000277329
15	17.5	2.13181		-29	18.5	-0.000865898	0.00034803
15.5	17.5	2.20264		-28.5	18.5	-0.000865896	0.000423218
16	17.5	2.12203		-28	18.5	-0.000892246	0.000422022
16.5	17.5	1.96481		-27.5	18.5	-0.000893942	0.000549675
17	17.5	1.85455		-27	18.5	-0.0008659	0.000573364
17.5	17.5	1.73455		-26.5	18.5	-0.000865896	0.000677226
18	17.5	1.62703		-26	18.5	-0.000891954	0.00061469
18.5	17.5	1.54315		-25.5	18.5	-0.000890915	0.000697404
19	17.5	1.49516		-25	18.5	-0.000972221	0.000748705
19.5	17.5	1.39601		-24.5	18.5	-0.000977817	0.000787524
20	17.5	1.38424		-24	18.5	-0.000968103	0.000783149
20.5	17.5	1.41224		-23.5	18.5	-0.000976705	0.000811654
21	17.5	1.39893		-23	18.5	-0.000966323	0.000839528
21.5	17.5	1.37261		-22.5	18.5	-0.000986835	0.000839681
22	17.5	1.38		-22	18.5	-0.00103314	0.000841629
22.5	17.5	1.3569		-21.5	18.5	-0.00110202	0.000839903
23	17.5	1.31743		-21	18.5	-0.00114374	0.000859968
23.5	17.5	1.34572		-20.5	18.5	-0.00118792	0.000865895
24	17.5	1.3386		-20	18.5	-0.00117717	0.000896043
24.5	17.5	1.33961		-19.5	18.5	-0.00119393	0.000865896
25	17.5	1.30687		-19	18.5	-0.00123806	0.00094858
25.5	17.5	1.27534		-18.5	18.5	-0.00125376	0.000911974
26	17.5	1.30067		-18	18.5	-0.00124821	0.00102614
26.5	17.5	1.25622		-17.5	18.5	-0.00125269	0.00105039
27	17.5	1.23905		-17	18.5	-0.00124952	0.00115702
27.5	17.5	1.25253		-16.5	18.5	-0.00133162	0.0013179
28	17.5	1.15493		-16	18.5	-0.00130421	0.00127294
28.5	17.5	1.15336		-15.5	18.5	-0.00144581	0.00141374
29	17.5	1.09002		-15	18.5	-0.00136423	0.00151454
29.5	17.5	1.09685		-14.5	18.5	-0.00140115	0.0017632
30	17.5	0.981196		-14	18.5	-0.00141909	0.00174915
-30	1.7	1.65921		-13.5	18.5	-0.00133541	0.00176497
-29.5	1.7	1.79794		-13	18.5	-0.0014064	0.00179206
-29	1.7	1.76769		-12.5	18.5	-0.00132935	0.00182119
-28.5	1.7	1.82339		-12	18.5	-0.00131346	0.00182119
-28	1.7	1.82133		-11.5	18.5	-0.00134761	0.00184693
-27.5	1.7	1.82339		-11	18.5	-0.00123415	0.0019127
-27	1.7	1.82339		-10.5	18.5	-0.0012572	0.00198169
-26.5	1.7	1.82477		-10	18.5	-0.0012373	0.00201094
-26	1.7	1.89125		-9.5	18.5	-0.00114061	0.00220555
-25.5	1.7	1.94683		-9	18.5	-0.00105764	0.00233147
-25	1.7	2.12169		-8.5	18.5	-0.00105686	0.00249023
-24.5	1.7	2.15395		-8	18.5	-0.00105872	0.00254684
-24	1.7	2.31074		-7.5	18.5	-0.00102698	0.00269398
-23.5	1.7	2.51173		-7	18.5	-0.000985902	0.00272424
-23	1.7	2.58873		-6.5	18.5	-0.000871869	0.00277649
-22.5	1.7	2.74603		-6	18.5	-0.000910745	0.00277649
-22	1.7	2.77757		-5.5	18.5	-0.000865896	0.00277649
-21.5	1.7	2.77792		-5	18.5	-0.000865896	0.00279702
-21	1.7	2.80392		-4.5	18.5	-0.000838396	0.00279728
-20.5	1.7	2.92344		-4	18.5	-0.000865895	0.00285946
-20	1.7	3.09556		-3.5	18.5	-0.000782291	0.00285596
-19.5	1.7	3.48816		-3	18.5	-0.000772135	0.00290963
-19	1.7	3.67363		-2.5	18.5	-0.000595615	0.00291638
-18.5	1.7	3.73185		-2	18.5	-0.000477474	0.00300432
-18	1.7	3.80137		-1.5	18.5	-0.000362697	0.00312297
-17.5	1.7	4.06351		-1	18.5	-0.000223571	0.00308553
-17	1.7	4.56195		-0.5	18.5	-4.44983e-05	0.00312386
-16.5	1.7	4.70812		0	18.5	1.80647e-05	0.00323133
-16	1.7	4.72785		0.5	18.5	8.80906e-05	0.00325068
-15.5	1.7	5.22272		1	18.5	8.86658e-05	0.00313709
-15	1.7	5.68662		1.5	18.5	0.000140773	0.00314122
-14.5	1.7	5.73533		2	18.5	0.000153632	0.00306635
-14	1.7	6.57596		2.5	18.5	0.000186678	0.00315708
-13.5	1.7	6.65424		3	18.5	0.000426486	0.0030164
-13	1.7	7.50222		3.5	18.5	0.000548257	0.002985
-12.5	1.7	7.7317		4	18.5	0.000664805	0.00293947
-12	1.7	8.62123		4.5	18.5	0.000783022	0.00285373
-11.5	1.7	9.42572		5	18.5	0.00101622	0.00284599
-11	1.7	10.0466		5.5	18.5	0.00101464	0.00280733
-10.5	1.7	10.9178		6	18.5	0.000992047	0.00277649
-10	1.7	12.1143		6.5	18.5	0.00101747	0.00277649
-9.5	1.7	13.6346		7	18.5	0.0010447	0.00274739
-9	1.7	14.7684		7.5	18.5	0.0010447	0.00273928
-8.5	1.7	16.802		8	18.5	0.00107452	0.00272784
-8	1.7	18.6726		8.5	18.5	0.00107104	0.00264202
-7.5	1.7	21.0708		9	18.5	0.0010447	0.00256731
-7	1.7	23.8831		9.5	18.5	0.00109759	0.00242304
-6.5	1.7	27.3928		10	18.5	0.00108196	0.00220124
-6	1.7	31.5119		10.5	18.5	0.0010447	0.00204502
-5.5	1.7	36.5167		11	18.5	0.00107328	0.00184882
-5	1.7	43.0476		11.5	18.5	0.00109555	0.00191945
-4.5	1.7	50.7804		12	18.5	0.0010948	0.00182368
-4	1.7	59.496		12.5	18.5	0.00107564	0.0018457
-3.5	1.7	69.8466		13	18.5	0.00107127	0.0018212
-3	1.7	81.2589		13.5	18.5	0.00110469	0.00182119
-2.5	1.7	93.0804		14	18.5	0.00110867	0.00179337
-2	1.7	104.662		14.5	18.5	0.00106982	0.00177088
-1.5	1.7	114.709		15	18.5	0.00111623	0.0018211
-1	1.7	121.67		15.5	18.5	0.00109636	0.00166617
-0.5	1.7	125.357		16	18.5	0.00109031	0.00161955
0	1.7	126.971		16.5	18.5	0.00109112	0.00147798
0.5	1.7	126.049		17	18.5	0.00104484	0.00138298
[truncated: 3,326 more rows]

## Sheet: Figure_1k
Coordinate X (mm)	Coordinate Y (mm)	EMRT signal (arb.u.)
-34.6667	-34.6667	0.022582
-34.6667	-33.3333	0.0231206
-34.6667	-32.6667	0.0234721
-34.6667	-31.3333	0.024749
-34.6667	-30.3333	0.0256743
-34.6667	-29.6667	0.0259445
-34.6667	-28.6667	0.0260645
-34.6667	-27.6667	0.0255064
-34.6667	-26.785	0.022803
-34.6667	-26.1667	0.0162126
-34.6667	-26.0483	0.0128742
-34.6667	-25.3333	0.00669984
-34.6667	-24.6667	0.00543279
-34.6667	-23.6667	0.00456743
-34.6667	-22.6667	0.00411458
-34.6667	-21.6667	0.00368215
-34.6667	-20.3333	0.00199753
-34.6667	-19.3333	0.000934492
-34.6667	-18.3333	0.000222008
-34.6667	-17.3333	-0.000587659
-34.6667	-16.3333	-0.00172595
-34.6667	-15.3333	-0.0030491
-34.6667	-14.6667	-0.00351031
-34.6667	-13.3333	-0.00456276
-34.6667	-12.6667	-0.004609
-34.6667	-11.3333	-0.00324406
-34.6667	-10.3333	-0.00151621
-34.6667	-9.66667	0.000548687
-34.3333	-34.3333	0.0225778
-34.6667	-8.95167	0.0102459
-34.3333	-33.6667	0.0227479
-34.6667	-8.83333	0.0157878
-34.3333	-32.3333	0.0237678
-34.6667	-8.215	0.0282517
-34.3333	-31.6667	0.024179
-34.6667	-7.66667	0.0322896
-34.3333	-30.6667	0.0252073
-34.6667	-6.66667	0.037526
-34.3333	-29.3333	0.0258815
-34.6667	-5.33333	0.0469333
-34.3333	-28.3333	0.025653
-34.6667	-4.66667	0.0490778
-34.3333	-27.3333	0.0241209
-34.6667	-3.33333	0.0558788
-34.6667	-2.66667	0.0573928
-34.3333	-26.4517	0.0195484
-34.3333	-25.6667	0.0101622
-34.6667	-1.33333	0.0619299
-34.6667	-0.333333	0.0642671
-34.3333	-24.3333	0.00529297
-34.6667	0.333333	0.0651193
-34.3333	-23.3333	0.00459362
-34.6667	1.33333	0.0659194
-34.3333	-22.3333	0.00421067
-34.6667	2.66667	0.0662028
-34.3333	-21.3333	0.00363087
-34.6667	3.33333	0.0659633
-34.3333	-20.6667	0.00290692
-34.3333	-19.6667	0.00150702
-34.6667	4.66667	0.0637045
-34.6667	5.33333	0.0625867
-34.3333	-18.6667	0.000743521
-34.3333	-17.6667	6.07806e-05
-34.6667	6.66667	0.0578577
-34.6667	7.66667	0.0547249
-34.3333	-16.6667	-0.000883824
-34.6667	8.215	0.0523132
-34.3333	-15.6667	-0.00221084
-34.6667	8.83333	0.0467555
-34.6667	8.95167	0.0448457
-34.3333	-14.3333	-0.00355581
-34.6667	9.33333	0.0433333
-34.3333	-13.6667	-0.00402989
-34.6667	10.6667	0.0404379
-34.3333	-12.3333	-0.00404809
-34.3333	-11.6667	-0.00350069
-34.6667	11.6667	0.0382857
-34.3333	-10.6667	-0.00213042
-34.6667	12.6667	0.0361577
-34.6667	13.3333	0.0350859
-34.3333	-9.33333	0.00573617
-34.6667	14.6667	0.0311075
-34.3333	-8.54833	0.0215018
-34.6667	15.3333	0.029966
-34.3333	-7.33333	0.0342939
-34.6667	16.6667	0.0247848
-34.6667	17.3333	0.0227671
-34.3333	-6.33333	0.0395146
-34.3333	-5.66667	0.0438718
-34.6667	18.3333	0.0185914
-34.3333	-4.33333	0.0504885
-34.6667	19.3333	0.0143769
-34.3333	-3.66667	0.0537271
-34.6667	20.3333	0.0104509
-34.3333	-2.33333	0.058333
-34.6667	21.6667	0.00380128
-34.3333	-1.66667	0.0604197
-34.6667	22.6667	-7.72746e-05
-34.3333	-0.666667	0.0629048
-34.6667	23.6667	-0.00384861
-34.3333	0.666667	0.0654757
-34.6667	24.6667	-0.00684235
-34.6667	25.3333	-0.00783574
-34.3333	1.66667	0.0658721
-34.3333	2.33333	0.0659475
-34.6667	26.0483	-0.00780091
-34.6667	26.1667	-0.0073241
-34.3333	3.66667	0.0652121
-34.6667	26.785	-0.00573202
-34.3333	4.33333	0.0642807
-34.6667	27.6667	-0.00494797
-34.3333	5.66667	0.0608583
-34.6667	28.6667	-0.0047312
-34.3333	6.33333	0.0588462
-34.6667	29.3333	-0.00476788
-34.3333	7.33333	0.0561447
-34.6667	30.6667	-0.00503535
-34.3333	8.54833	0.0487529
-34.6667	31.3333	-0.00512952
-34.6667	32.3333	-0.00538828
-34.3333	9.66667	0.0430187
-34.6667	33.3333	-0.00555611
-34.3333	10.3333	0.0417514
-34.6667	34.3333	-0.00564054
-34.3333	11.3333	0.0394302
-34.3333	12.3333	0.0372332
-33.6667	-34.6667	0.0223993
-34.3333	13.6667	0.0339749
-34.3333	14.3333	0.0321847
-33.6667	-33.6667	0.0225243
-34.3333	15.6667	0.0287486
-33.6667	-32.3333	0.0235974
-34.3333	16.3333	0.0267224
-33.6667	-31.6667	0.0239134
-34.3333	17.6667	0.0206717
-33.6667	-30.3333	0.0250157
-33.6667	-29.6667	0.025338
-34.3333	18.6667	0.0164415
-33.6667	-28.3333	0.0249158
-34.3333	19.6667	0.0122571
-33.6667	-27.3333	0.0233103
-34.3333	20.6667	0.00861121
-34.3333	21.3333	0.00566294
-33.6667	-26.3333	0.0189609
-34.3333	22.3333	0.00193969
-33.6667	-25.3333	0.0115284
-34.3333	23.3333	-0.00204349
-33.6667	-24.3333	0.00657381
-33.6667	-23.6667	0.00569254
-34.3333	24.3333	-0.00551441
-33.6667	-22.6667	0.00533717
-34.3333	25.6667	-0.00798458
-33.6667	-21.6667	0.00473874
-34.3333	26.4517	-0.00679257
-33.6667	-20.3333	0.00348052
-34.3333	27.3333	-0.00547742
-33.6667	-19.3333	0.00194762
-34.3333	28.3333	-0.00505709
-33.6667	-18.6667	0.00141565
-33.6667	-17.6667	0.000883974
-34.3333	29.6667	-0.00503157
-34.3333	30.3333	-0.0050889
-33.6667	-16.6667	4.17282e-06
-34.3333	31.6667	-0.00531353
-33.6667	-15.3333	-0.0014958
-34.3333	32.6667	-0.00551064
-33.6667	-14.3333	-0.00272718
-34.3333	33.6667	-0.00562025
-33.6667	-13.3333	-0.00350859
-34.3333	34.6667	-0.00566461
-33.6667	-12.6667	-0.0034632
-33.6667	-11.6667	-0.00246868
-33.3333	-34.3333	0.0221999
-33.6667	-10.6667	-0.000608561
-33.3333	-33.3333	0.0225874
-33.6667	-9.33333	0.00804756
-33.3333	-32.6667	0.0230387
-33.6667	-8.33333	0.0205046
-33.3333	-31.3333	0.0238392
-33.6667	-7.33333	0.0321602
-33.3333	-30.6667	0.0242927
-33.6667	-6.66667	0.0362937
-33.3333	-29.3333	0.0247973
-33.6667	-5.33333	0.044441
-33.3333	-28.6667	0.0246465
-33.6667	-4.66667	0.0480158
-33.3333	-27.6667	0.0239141
-33.6667	-3.33333	0.0542385
-33.3333	-26.6667	0.0210618
-33.6667	-2.66667	0.0566543
-33.3333	-25.6667	0.0156308
-33.6667	-1.33333	0.0604967
-33.3333	-24.6667	0.00934606
-33.6667	-0.666667	0.0620381
-33.3333	-23.3333	0.00640961
-33.6667	0.666667	0.0649216
-33.6667	1.33333	0.0652887
-33.3333	-22.3333	0.00582788
-33.3333	-21.3333	0.00514503
-33.6667	2.66667	0.0653052
-33.3333	-20.6667	0.00463932
-33.6667	3.33333	0.0649238
-33.3333	-19.6667	0.00325625
-33.6667	4.33333	0.0634397
-33.3333	-18.3333	0.00187411
-33.6667	5.33333	0.0606421
-33.3333	-17.3333	0.00103382
-33.6667	6.66667	0.0572955
-33.6667	7.33333	0.0553583
-33.3333	-16.3333	0.000189044
-33.3333	-15.6667	-0.000252282
-33.6667	8.66667	0.0472446
-33.3333	-14.6667	-0.00166894
-33.6667	9.33333	0.0443891
-33.3333	-13.6667	-0.00255678
-33.6667	10.3333	0.0420506
-33.6667	11.3333	0.0396571
-33.3333	-12.3333	-0.00225408
-33.6667	12.3333	0.0372637
-33.3333	-11.3333	-0.000876402
-33.6667	13.3333	0.0346161
-33.3333	-10.3333	0.00228059
-33.3333	-9.66667	0.00505564
-33.6667	14.6667	0.0314108
-33.3333	-8.66667	0.0150895
-33.6667	15.3333	0.0294838
-33.3333	-7.66667	0.0251908
-33.6667	16.3333	0.0265568
-33.3333	-6.33333	0.0365882
-33.6667	17.6667	0.0205823
-33.3333	-5.66667	0.0407996
-33.6667	18.6667	0.0162906
-33.3333	-4.33333	0.0485805
-33.6667	19.6667	0.0118931
-33.3333	-3.66667	0.0518189
-33.6667	20.3333	0.00969224
-33.3333	-2.33333	0.056924
-33.6667	21.6667	0.00458096
-33.3333	-1.66667	0.0585807
-33.6667	22.3333	0.00214839
-33.6667	23.3333	-0.00207665
-33.3333	-0.333333	0.0622828
-33.3333	0.333333	0.0635799
-33.6667	24.3333	-0.00560966
-33.3333	1.66667	0.0646574
-33.6667	25.3333	-0.00784504
-33.3333	2.33333	0.0646365
-33.6667	26.6667	-0.00732551
-33.3333	3.66667	0.0638375
-33.6667	27.6667	-0.00603177
-33.6667	28.3333	-0.00575024
-33.3333	4.66667	0.0617783
-33.3333	5.66667	0.058861
-33.6667	29.6667	-0.00543667
-33.3333	6.33333	0.057326
-33.6667	30.3333	-0.00533733
-33.3333	7.66667	0.0522908
-33.6667	31.3333	-0.00551052
-33.3333	8.33333	0.0488007
-33.6667	32.3333	-0.00563505
-33.3333	9.66667	0.0436097
-33.6667	33.6667	-0.00568303
-33.6667	34.3333	-0.0056925
-33.3333	10.6667	0.041165
-33.3333	11.6667	0.0385365
-33.3333	12.6667	0.0360695
-32.6667	-34.3333	0.0216551
-33.3333	13.6667	0.0337924
-32.6667	-33.3333	0.0221621
-33.3333	14.3333	0.0325159
-32.6667	-32.3333	0.0228627
-33.3333	15.6667	0.0282326
-32.6667	-31.6667	0.0231946
-33.3333	16.6667	0.02465
-32.6667	-30.3333	0.0238471
-33.3333	17.3333	0.0223303
-32.6667	-29.6667	0.0241372
-33.3333	18.3333	0.0186824
-32.6667	-28.6667	0.0238784
-33.3333	19.3333	0.0136959
-32.6667	-27.6667	0.0230934
-32.6667	-26.6667	0.0205657
-33.3333	20.6667	0.00856033
-33.3333	21.3333	0.00596586
-32.6667	-25.6667	0.0163724
-33.3333	22.6667	6.20299e-06
-32.6667	-24.3333	0.0101274
-32.6667	-23.6667	0.00850573
-33.3333	23.6667	-0.00402405
-32.6667	-22.6667	0.00772016
-33.3333	24.6667	-0.00698747
-33.3333	25.6667	-0.00810075
-32.6667	-21.3333	0.00635858
-33.3333	26.3333	-0.00800437
-32.6667	-20.3333	0.00557285
-33.3333	27.3333	-0.00714131
-32.6667	-19.3333	0.00461387
-33.3333	28.6667	-0.00638629
-32.6667	-18.3333	0.00359824
-33.3333	29.3333	-0.00614201
-32.6667	-17.3333	0.00249257
-33.3333	30.6667	-0.0056261
-32.6667	-16.3333	0.0011074
-33.3333	31.6667	-0.00568754
-32.6667	-15.6667	0.000861509
-33.3333	32.6667	-0.00576595
-32.6667	-14.3333	-0.000433526
-33.3333	33.3333	-0.00577022
-32.6667	-13.6667	-0.00102449
-33.3333	34.6667	-0.00574867
-32.6667	-12.6667	-0.000304498
-32.6667	-11.3333	0.00113286
-32.3333	-34.6667	0.0211367
-32.6667	-10.3333	0.00331207
-32.3333	-33.6667	0.0215751
-32.6667	-9.66667	0.0057501
-32.3333	-32.6667	0.0222549
-32.6667	-8.33333	0.0173846
-32.3333	-31.3333	0.0227366
-32.6667	-7.66667	0.0230825
-32.3333	-30.6667	0.0228955
-32.6667	-6.66667	0.0324319
-32.3333	-29.3333	0.0234787
-32.6667	-5.33333	0.0410827
-32.3333	-28.3333	0.0231241
-32.6667	-4.66667	0.0455379
-32.3333	-27.3333	0.0217784
-32.6667	-3.33333	0.0522823
-32.6667	-2.66667	0.0551698
-32.3333	-26.3333	0.0184889
-32.6667	-1.66667	0.0579679
-32.3333	-25.3333	0.0149671
-32.3333	-24.6667	0.0127084
-32.6667	-0.666667	0.0608796
-32.3333	-23.3333	0.00918576
-32.6667	0.666667	0.0631932
-32.3333	-22.3333	0.00837392
-32.6667	1.33333	0.0637138
-32.3333	-21.6667	0.00767191
-32.6667	2.66667	0.0636189
-32.3333	-20.6667	0.00651076
-32.6667	3.66667	0.0628432
-32.3333	-19.6667	0.00581507
-32.6667	4.66667	0.0609763
-32.3333	-18.6667	0.00501408
-32.6667	5.66667	0.0583939
-32.3333	-17.6667	0.00415276
-32.6667	6.66667	0.055648
-32.3333	-16.6667	0.00254715
-32.6667	7.33333	0.0528207
-32.3333	-15.3333	0.00202435
-32.6667	8.66667	0.0471782
-32.3333	-14.6667	0.00175361
-32.6667	9.33333	0.0447318
-32.6667	10.3333	0.0420002
-32.3333	-13.3333	0.000329463
-32.3333	-12.3333	0.00152935
-32.6667	11.6667	0.0387913
-32.3333	-11.6667	0.0021278
-32.6667	12.6667	0.0363581
-32.3333	-10.6667	0.00290054
-32.6667	13.6667	0.0342298
-32.3333	-9.33333	0.0098716
-32.6667	14.6667	0.0323079
-32.3333	-8.66667	0.0146715
-32.6667	15.6667	0.028603
-32.3333	-7.33333	0.0269168
-32.6667	16.6667	0.025005
-32.3333	-6.33333	0.0337815
-32.6667	17.6667	0.0217041
-32.3333	-5.66667	0.0367007
-32.6667	18.3333	0.0191301
-32.3333	-4.33333	0.0467396
-32.6667	19.6667	0.0128775
-32.3333	-3.66667	0.049583
-32.6667	20.3333	0.0100288
-32.3333	-2.33333	0.0560435
-32.6667	21.6667	0.00479512
-32.3333	-1.33333	0.0590139
-32.6667	22.6667	5.43072e-05
-32.3333	-0.333333	0.0610751
-32.6667	23.6667	-0.00419439
-32.3333	0.333333	0.0620203
-32.6667	24.6667	-0.00720982
-32.6667	25.3333	-0.00807964
-32.3333	1.66667	0.0630314
-32.3333	2.33333	0.0630601
-32.6667	26.6667	-0.00837647
-32.3333	3.33333	0.062921
-32.6667	27.3333	-0.00807618
-32.3333	4.33333	0.0615561
-32.6667	28.6667	-0.00741709
-32.3333	5.33333	0.0594178
-32.6667	29.6667	-0.00674189
-32.3333	6.33333	0.05679
-32.6667	30.6667	-0.00615791
-32.3333	7.66667	0.050622
-32.6667	31.6667	-0.00601076
-32.3333	8.33333	0.0483561
-32.6667	32.6667	-0.00595326
-32.3333	9.66667	0.0439202
-32.6667	33.6667	-0.00589467
-32.3333	10.6667	0.0412783
-32.6667	34.6667	-0.00582417
-32.3333	11.3333	0.040273
-32.3333	12.3333	0.0377153
-31.6667	-34.3333	0.0205641
-32.3333	13.3333	0.035355
-31.6667	-33.3333	0.020839
-32.3333	14.3333	0.0335548
-31.6667	-32.3333	0.0216441
-32.3333	15.3333	0.0308351
-31.6667	-31.6667	0.0219842
-32.3333	16.3333	0.026708
-31.6667	-30.6667	0.0219253
-32.3333	17.3333	0.0236195
-31.6667	-29.3333	0.0221711
-32.3333	18.6667	0.016981
-31.6667	-28.3333	0.0220791
-32.3333	19.3333	0.0149126
-31.6667	-27.6667	0.0212947
-32.3333	20.6667	0.0086768
-31.6667	-26.3333	0.0181816
-32.3333	21.3333	0.00609804
-31.6667	-25.3333	0.0156541
-32.3333	22.3333	0.00241041
-31.6667	-24.3333	0.0129723
-32.3333	23.3333	-0.00209587
-31.6667	-23.6667	0.0114018
-32.3333	24.3333	-0.00621482
-31.6667	-22.3333	0.00984903
-32.3333	25.6667	-0.00856463
-31.6667	-21.3333	0.00840821
-32.3333	26.3333	-0.00887857
-31.6667	-20.6667	0.00774618
-31.6667	-19.6667	0.00741881
-32.3333	27.6667	-0.00869157
-32.3333	28.3333	-0.00844562
-31.6667	-18.6667	0.00700478
-32.3333	29.3333	-0.00755529
-31.6667	-17.6667	0.00655915
-32.3333	30.3333	-0.0066817
-31.6667	-16.3333	0.00425587
-32.3333	31.3333	-0.00630533
-31.6667	-15.6667	0.00371735
-32.3333	32.3333	-0.00615341
-31.6667	-14.6667	0.00396021
-32.3333	33.3333	-0.00602756
-31.6667	-13.3333	0.00269909
-32.3333	34.3333	-0.00595108
-31.6667	-12.6667	0.00325165
-31.6667	-11.3333	0.00427207
-31.3333	-34.6667	0.0201829
-31.6667	-10.6667	0.00493933
-31.3333	-33.6667	0.0202712
-31.6667	-9.66667	0.0101465
-31.3333	-32.6667	0.0205597
-31.6667	-8.33333	0.0175191
-31.3333	-31.3333	0.0214021
-31.6667	-7.33333	0.0257003
-31.3333	-30.3333	0.0212682
-31.6667	-6.33333	0.0324238
-31.3333	-29.6667	0.0212799
-31.6667	-5.66667	0.0353522
-31.3333	-28.6667	0.0214804
-31.6667	-4.33333	0.0450467
-31.3333	-27.3333	0.0196924
-31.6667	-3.33333	0.04965
-31.3333	-26.6667	0.0186631
-31.6667	-2.33333	0.054852
-31.3333	-25.6667	0.0170634
-31.6667	-1.33333	0.0580366
-31.3333	-24.6667	0.0147572
-31.6667	-0.333333	0.0601618
-31.3333	-23.3333	0.0120524
-31.6667	0.666667	0.0616323
-31.3333	-22.6667	0.0113386
-31.6667	1.33333	0.0621693
-31.3333	-21.6667	0.00991048
-31.6667	2.66667	0.0623886
-31.6667	3.33333	0.0621848
-31.3333	-20.3333	0.00842327
-31.3333	-19.3333	0.0081407
-31.6667	4.33333	0.060775
-31.6667	5.33333	0.0588764
-31.3333	-18.3333	0.00800153
-31.3333	-17.3333	0.00768787
-31.6667	6.33333	0.0564242
-31.3333	-16.6667	0.00671552
-31.6667	7.66667	0.0509874
-31.3333	-15.3333	0.00510485
-31.6667	8.66667	0.0476645
-31.6667	9.33333	0.0453648
-31.3333	-14.3333	0.0053087
-31.3333	-13.6667	0.00491965
-31.6667	10.6667	0.0417921
-31.6667	11.3333	0.0409377
-31.3333	-12.3333	0.00598626
-31.3333	-11.6667	0.00642778
-31.6667	12.6667	0.0380914
-31.3333	-10.3333	0.00837249
-31.6667	13.6667	0.0355122
-31.6667	14.3333	0.0341261
-31.3333	-9.33333	0.0130141
-31.3333	-8.66667	0.016409
-31.6667	15.3333	0.0315751
-31.3333	-7.66667	0.0222683
-31.6667	16.6667	0.0264905
-31.3333	-6.66667	0.0284452
-31.6667	17.3333	0.0241274
-31.3333	-5.33333	0.0371419
-31.6667	18.6667	0.0168951
-31.3333	-4.66667	0.0412361
-31.6667	19.3333	0.0148914
-31.3333	-3.66667	0.0472176
-31.6667	20.3333	0.00995848
-31.3333	-2.66667	0.0521402
-31.6667	21.6667	0.00490939
-31.3333	-1.66667	0.0563254
-31.6667	22.3333	0.00252543
-31.3333	-0.666667	0.0587025
-31.6667	23.3333	-0.00193589
-31.3333	0.333333	0.0606307
-31.6667	24.6667	-0.00696026
-31.3333	1.66667	0.0617737
-31.6667	25.3333	-0.00840046
-31.3333	2.33333	0.0618749
-31.6667	26.3333	-0.00944034
-31.3333	3.66667	0.0612137
-31.6667	27.3333	-0.00951294
-31.3333	4.66667	0.0595664
-31.6667	28.3333	-0.0092444
-31.3333	5.66667	0.0577208
-31.6667	29.3333	-0.00858669
-31.3333	6.66667	0.0549304
-31.6667	30.6667	-0.00724498
-31.3333	7.33333	0.0529953
-31.6667	31.3333	-0.00684175
-31.3333	8.33333	0.0496522
-31.6667	32.3333	-0.00657404
-31.6667	33.3333	-0.00629487
-31.3333	9.66667	0.0449445
-31.3333	10.3333	0.043431
-31.6667	34.3333	-0.00618397
-31.3333	11.6667	0.0409761
-31.3333	12.3333	0.0395543
-30.6667	-34.6667	0.0196971
-31.3333	13.3333	0.0371044
-30.6667	-33.6667	0.0192941
-31.3333	14.6667	0.0333419
-30.6667	-32.6667	0.0190618
-31.3333	15.6667	0.0305569
-30.6667	-31.3333	0.0201424
-31.3333	16.3333	0.0286353
-30.6667	-30.6667	0.0204127
-31.3333	17.6667	0.0222762
-30.6667	-29.6667	0.0201907
-31.3333	18.3333	0.0188371
-30.6667	-28.6667	0.0199534
-31.3333	19.6667	0.0129081
-30.6667	-27.6667	0.0188177
-31.3333	20.6667	0.00836738
-30.6667	-26.3333	0.0178586
-31.3333	21.3333	0.00625032
-30.6667	-25.6667	0.0171326
-31.3333	22.6667	0.000441943
-30.6667	-24.6667	0.0154845
-31.3333	23.6667	-0.00389769
-30.6667	-23.3333	0.0133427
-31.3333	24.3333	-0.00591893
-30.6667	-22.3333	0.0120681
-30.6667	-21.6667	0.0114695
-31.3333	25.6667	-0.00933402
-31.3333	26.6667	-0.00984505
-30.6667	-20.3333	0.0101531
-30.6667	-19.6667	0.010073
-31.3333	27.6667	-0.00987635
-31.3333	28.6667	-0.00940147
-30.6667	-18.3333	0.0105409
-31.3333	29.6667	-0.0088647
-30.6667	-17.3333	0.00991781
-31.3333	30.3333	-0.00833969
-30.6667	-16.3333	0.00834791
-31.3333	31.6667	-0.00707971
-30.6667	-15.6667	0.00784551
-31.3333	32.6667	-0.00659166
-30.6667	-14.3333	0.00731471
-31.3333	33.6667	-0.00636346
-30.6667	-13.6667	0.00705724
-31.3333	34.6667	-0.00633519
-30.6667	-12.6667	0.00873681
-30.6667	-11.3333	0.00952767
-30.3333	-34.3333	0.0190348
-30.6667	-10.3333	0.0107755
-30.6667	-9.66667	0.0133366
-30.3333	-33.3333	0.0183956
-30.3333	-32.3333	0.0180457
-30.6667	-8.33333	0.0194583
-30.3333	-31.6667	0.0184327
-30.6667	-7.33333	0.0242701
-30.6667	-6.66667	0.0277496
-30.3333	-30.3333	0.0196205
-30.6667	-5.66667	0.0351702
-30.3333	-29.3333	0.0194455
-30.3333	-28.3333	0.0186888
-30.6667	-4.33333	0.0417874
-30.3333	-27.3333	0.0178171
-30.6667	-3.33333	0.0471326
-30.3333	-26.6667	0.0175132
-30.6667	-2.33333	0.0520313
-30.3333	-25.3333	0.0162807
-30.6667	-1.33333	0.0561576
-30.3333	-24.3333	0.0152713
-30.6667	-0.666667	0.0579535
-30.3333	-23.6667	0.0145345
-30.6667	0.333333	0.0601307
-30.3333	-22.6667	0.0133565
-30.6667	1.33333	0.0613146
-30.3333	-21.3333	0.012407
-30.6667	2.66667	0.0615096
-30.3333	-20.6667	0.0119899
-30.6667	3.66667	0.0607747
-30.3333	-19.3333	0.011961
-30.6667	4.66667	0.059193
-30.3333	-18.6667	0.012165
-30.6667	5.33333	0.0580759
-30.3333	-17.6667	0.0115414
-30.6667	6.33333	0.0556662
-30.3333	-16.6667	0.0106432
-30.6667	7.33333	0.0534144
-30.6667	8.33333	0.050715
-30.3333	-15.3333	0.0102665
-30.3333	-14.6667	0.00986055
-30.6667	9.66667	0.0463666
-30.3333	-13.3333	0.00925727
-30.6667	10.6667	0.043871
-30.6667	11.3333	0.0425971
-30.3333	-12.3333	0.0113836
-30.3333	-11.6667	0.0114057
-30.6667	12.6667	0.0397277
-30.3333	-10.6667	0.0113693
-30.6667	13.3333	0.0377844
-30.6667	14.3333	0.0343502
-30.3333	-9.33333	0.0169579
-30.3333	-8.66667	0.0192955
-30.6667	15.3333	0.0314727
-30.3333	-7.66667	0.023469
-30.6667	16.3333	0.0288706
-30.6667	17.3333	0.0238836
-30.3333	-6.33333	0.0310918
-30.3333	-5.33333	0.0377156
-30.6667	18.6667	0.0173715
-30.3333	-4.66667	0.0398172
-30.6667	19.3333	0.0139415
-30.3333	-3.66667	0.0446056
-30.6667	20.3333	0.0090001
-30.3333	-2.66667	0.0497949
-30.6667	21.3333	0.00561108
-30.3333	-1.66667	0.0543255
-30.6667	22.3333	0.00095514
-30.3333	-0.333333	0.0591234
-30.6667	23.3333	-0.00355593
-30.3333	0.666667	0.0607473
-30.6667	24.3333	-0.00659503
-30.3333	1.66667	0.0615309
-30.6667	25.6667	-0.00983734
-30.3333	2.33333	0.0616494
-30.6667	26.3333	-0.010347
-30.3333	3.33333	0.0611313
-30.6667	27.6667	-0.0107613
-30.3333	4.33333	0.0601355
-30.6667	28.6667	-0.0103691
-30.3333	5.66667	0.057548
-30.6667	29.6667	-0.00973494
-30.3333	6.66667	0.0548185
-30.6667	30.6667	-0.00898295
-30.3333	7.66667	0.0527924
-30.6667	31.6667	-0.00794607
-30.3333	8.66667	0.0501047
-30.6667	32.6667	-0.00702919
-30.3333	9.33333	0.0486415
-30.6667	33.3333	-0.00672637
-30.3333	10.3333	0.04585
-30.6667	34.3333	-0.0065908
-30.3333	11.6667	0.0431812
-30.3333	12.3333	0.0419716
-29.6667	-34.6667	0.0179472
-30.3333	13.6667	0.0366259
-29.6667	-33.3333	0.0166717
-30.3333	14.6667	0.0331502
-29.6667	-32.3333	0.0164845
-30.3333	15.6667	0.0307577
-29.6667	-31.3333	0.0169343
-30.3333	16.6667	0.0272585
-29.6667	-30.3333	0.0180849
-30.3333	17.6667	0.0221609
-29.6667	-29.6667	0.0180022
-30.3333	18.3333	0.0194052
-29.6667	-28.3333	0.0170834
-30.3333	19.6667	0.0116322
-29.6667	-27.3333	0.0168882
-30.3333	20.6667	0.00712545
-29.6667	-26.3333	0.0166554
-30.3333	21.6667	0.00362994
-29.6667	-25.3333	0.01601
-29.6667	-24.6667	0.0156172
-30.3333	22.6667	-0.000977736
-30.3333	23.6667	-0.00550526
-29.6667	-23.3333	0.0148407
-29.6667	-22.6667	0.0145449
-30.3333	24.6667	-0.00802798
-30.3333	25.3333	-0.00949567
-29.6667	-21.3333	0.013702
-29.6667	-20.6667	0.0133638
-30.3333	26.6667	-0.0110707
-30.3333	27.3333	-0.0112328
-29.6667	-19.6667	0.0136517
-30.3333	28.3333	-0.0110387
-29.6667	-18.6667	0.0140132
-30.3333	29.3333	-0.0106397
-29.6667	-17.6667	0.0142212
-30.3333	30.3333	-0.00975475
-29.6667	-16.3333	0.0137602
-30.3333	31.3333	-0.00896464
-29.6667	-15.3333	0.0132688
-30.3333	32.3333	-0.00794088
-29.6667	-14.3333	0.0122044
-30.3333	33.6667	-0.00693376
-29.6667	-13.6667	0.0123073
-30.3333	34.6667	-0.00667283
-29.6667	-12.3333	0.0144445
-29.6667	-11.3333	0.0137781
-29.3333	-34.3333	0.016575
-29.6667	-10.6667	0.0143899
-29.3333	-33.6667	0.0159224
-29.6667	-9.66667	0.0190212
-29.3333	-32.6667	0.0154866
-29.6667	-8.66667	0.0222103
-29.3333	-31.6667	0.0157371
-29.6667	-7.33333	0.0274022
-29.3333	-30.6667	0.0164616
-29.6667	-6.66667	0.0309771
-29.3333	-29.3333	0.0162959
-29.6667	-5.33333	0.0386703
-29.3333	-28.6667	0.0160267
-29.6667	-4.66667	0.0404
-29.3333	-27.6667	0.0163433
-29.6667	-3.66667	0.0452638
-29.3333	-26.6667	0.0163023
-29.6667	-2.66667	0.0505214
-29.3333	-25.6667	0.0159502
-29.6667	-1.66667	0.0550394
-29.3333	-24.3333	0.0154229
-29.6667	-0.333333	0.0594937
-29.3333	-23.6667	0.015321
-29.6667	0.666667	0.0609929
-29.3333	-22.3333	0.0153386
-29.6667	1.66667	0.0618263
-29.3333	-21.6667	0.0152772
-29.6667	2.66667	0.0621113
-29.3333	-20.3333	0.0143558
-29.6667	3.66667	0.0613333
-29.6667	4.33333	0.0606947
-29.3333	-19.3333	0.0146244
-29.6667	5.33333	0.0592182
-29.3333	-18.3333	0.0152693
-29.3333	-17.3333	0.0159096
-29.6667	6.66667	0.055732
-29.3333	-16.6667	0.0157462
-29.6667	7.33333	0.0546283
-29.3333	-15.6667	0.0150214
-29.6667	8.66667	0.0513255
-29.3333	-14.6667	0.0147075
-29.6667	9.33333	0.0498236
-29.6667	10.3333	0.0476151
-29.3333	-13.3333	0.0157563
-29.3333	-12.6667	0.0162947
-29.6667	11.3333	0.0451529
-29.3333	-11.6667	0.0161131
-29.6667	12.3333	0.0431634
-29.3333	-10.3333	0.0186205
-29.6667	13.6667	0.0378271
-29.3333	-9.33333	0.0221675
-29.6667	14.6667	0.0336874
-29.3333	-8.33333	0.0258885
-29.6667	15.3333	0.0319784
-29.3333	-7.66667	0.0284816
-29.6667	16.3333	0.0290704
-29.3333	-6.33333	0.0350809
-29.6667	17.6667	0.0232541
-29.3333	-5.66667	0.0384388
-29.6667	18.6667	0.0187562
-29.3333	-4.33333	0.0431963
-29.6667	19.6667	0.0120675
-29.3333	-3.33333	0.0484013
-29.6667	20.6667	0.00691859
-29.3333	-2.33333	0.0537206
-29.6667	21.3333	0.00452623
-29.3333	-1.33333	0.0573797
-29.6667	22.3333	-7.60222e-05
-29.3333	-0.666667	0.0588438
-29.6667	23.6667	-0.00605878
-29.3333	0.333333	0.0607777
-29.6667	24.3333	-0.00765761
-29.3333	1.33333	0.0617038
-29.6667	25.6667	-0.0102921
-29.3333	2.33333	0.0624924
-29.6667	26.6667	-0.0113738
-29.3333	3.33333	0.0624489
-29.6667	27.3333	-0.0116532
-29.6667	28.3333	-0.0118686
-29.3333	4.66667	0.060909
-29.3333	5.66667	0.0595228
-29.6667	29.3333	-0.0117857
-29.3333	6.33333	0.0581054
-29.6667	30.6667	-0.0105863
-29.6667	31.3333	-0.0100546
-29.3333	7.66667	0.0557439
-29.3333	8.33333	0.0544039
-29.6667	32.6667	-0.00897144
-29.3333	9.66667	0.0498621
-29.6667	33.6667	-0.0076717
-29.3333	10.6667	0.0474356
-29.6667	34.6667	-0.00694283
-29.3333	11.6667	0.0450788
-28.6667	-34.6667	0.0156056
-29.3333	12.6667	0.0426168
-29.3333	13.3333	0.0409453
-28.6667	-33.6667	0.0142623
-29.3333	14.3333	0.0360194
-28.6667	-32.3333	0.0130896
-29.3333	15.6667	0.0315713
-28.6667	-31.3333	0.0136164
-29.3333	16.6667	0.028458
-28.6667	-30.3333	0.0142156
-29.3333	17.3333	0.0261405
-28.6667	-29.3333	0.0147248
-29.3333	18.3333	0.0215494
-28.6667	-28.6667	0.0145693
-29.3333	19.3333	0.0154252
-28.6667	-27.3333	0.0149224
-29.3333	20.3333	0.00928857
-28.6667	-26.6667	0.0152194
-28.6667	-25.6667	0.0150349
-29.3333	21.6667	0.00324172
-28.6667	-24.6667	0.0151747
-29.3333	22.6667	-0.00223083
-29.3333	23.3333	-0.00468608
-28.6667	-23.6667	0.0155598
-28.6667	-22.6667	0.016081
-29.3333	24.6667	-0.00854442
-29.3333	25.3333	-0.00992384
-28.6667	-21.3333	0.0166918
-29.3333	26.3333	-0.0111197
-28.6667	-20.3333	0.0159968
-29.3333	27.6667	-0.0121203
-28.6667	-19.6667	0.0161859
-29.3333	28.6667	-0.0123026
-28.6667	-18.6667	0.017587
-29.3333	29.6667	-0.0123558
-28.6667	-17.3333	0.0178165
-29.3333	30.3333	-0.012029
-28.6667	-16.6667	0.0176428
-29.3333	31.6667	-0.0106925
-28.6667	-15.6667	0.0181619
-29.3333	32.3333	-0.0103647
-28.6667	-14.6667	0.0188388
-29.3333	33.3333	-0.00883283
-28.6667	-13.3333	0.0189868
-29.3333	34.3333	-0.00754062
-28.6667	-12.6667	0.0190354
-28.6667	-11.6667	0.0205672
-28.3333	-34.3333	0.0141625
-28.6667	-10.6667	0.023089
-28.3333	-33.3333	0.0123379
-28.6667	-9.33333	0.0259915
-28.3333	-32.6667	0.0114995
-28.6667	-8.66667	0.0277265
-28.3333	-31.6667	0.0121159
-28.6667	-7.33333	0.0328692
-28.3333	-30.6667	0.01287
-28.6667	-6.66667	0.0365033
-28.3333	-29.6667	0.0132089
-28.6667	-5.33333	0.0421895
-28.6667	-4.66667	0.0444537
-28.3333	-28.3333	0.0128579
-28.3333	-27.6667	0.0130918
-28.6667	-3.66667	0.0498806
-28.3333	-26.3333	0.0143323
-28.6667	-2.33333	0.0560077
-28.3333	-25.3333	0.0147178
-28.6667	-1.33333	0.0586208
-28.3333	-24.3333	0.0152792
-28.6667	-0.666667	0.0600058
-28.3333	-23.3333	0.0159802
-28.6667	0.666667	0.062172
-28.3333	-22.3333	0.0168359
-28.6667	1.33333	0.0626066
-28.3333	-21.6667	0.0173231
-28.6667	2.33333	0.0638533
-28.3333	-20.6667	0.017412
-28.6667	3.33333	0.0642247
-28.3333	-19.3333	0.0179126
-28.6667	4.66667	0.0631599
-28.3333	-18.3333	0.0195872
-28.6667	5.66667	0.0616085
-28.3333	-17.6667	0.0199689
-28.6667	6.66667	0.0594394
-28.6667	7.33333	0.0585716
-28.3333	-16.3333	0.019457
-28.3333	-15.3333	0.0201525
-28.6667	8.66667	0.056519
-28.3333	-14.3333	0.0218661
-28.6667	9.66667	0.0524458
-28.3333	-13.6667	0.022509
-28.6667	10.6667	0.0497802
-28.3333	-12.3333	0.022197
-28.6667	11.6667	0.0471071
-28.3333	-11.3333	0.0238573
-28.6667	12.6667	0.0438836
-28.3333	-10.3333	0.0273471
-28.6667	13.3333	0.0425225
-28.3333	-9.66667	0.0287792
-28.6667	14.6667	0.0366459
-28.6667	15.3333	0.0337466
-28.3333	-8.33333	0.0319805
-28.3333	-7.66667	0.0343367
-28.6667	16.3333	0.0302474
-28.3333	-6.33333	0.042224
-28.6667	17.3333	0.0268022
-28.3333	-5.66667	0.0442853
-28.6667	18.3333	0.0227486
-28.3333	-4.33333	0.0485362
-28.6667	19.6667	0.0155897
-28.3333	-3.33333	0.0532088
-28.6667	20.6667	0.00905286
-28.3333	-2.66667	0.0558649
-28.6667	21.3333	0.005511
-28.3333	-1.66667	0.0588742
-28.6667	22.6667	-0.00164874
-28.3333	-0.333333	0.0629327
-28.6667	23.6667	-0.00546743
-28.3333	0.333333	0.0634815
-28.6667	24.3333	-0.00771229
-28.3333	1.66667	0.0642893
-28.6667	25.6667	-0.0105998
-28.6667	26.3333	-0.0113864
-28.3333	2.66667	0.0651199
-28.6667	27.3333	-0.0126377
-28.3333	3.66667	0.0654507
-28.3333	4.33333	0.0652652
-28.6667	28.6667	-0.0131407
-28.3333	5.33333	0.0636585
-28.6667	29.3333	-0.0132286
-28.3333	6.33333	0.0620063
-28.6667	30.6667	-0.0131411
-28.3333	7.66667	0.0609077
-28.6667	31.6667	-0.0117997
-28.3333	8.33333	0.0600975
-28.6667	32.3333	-0.0115672
-28.3333	9.33333	0.0553886
-28.6667	33.6667	-0.010061
-28.3333	10.3333	0.0523806
-28.6667	34.6667	-0.00828275
-28.3333	11.3333	0.0497708
-28.3333	12.3333	0.0466712
-27.6667	-34.3333	0.0122667
-27.6667	-33.6667	0.0110294
-28.3333	13.6667	0.0428864
-28.3333	14.3333	0.0402837
-27.6667	-32.3333	0.00885372
-28.3333	15.6667	0.0331325
-27.6667	-31.3333	0.00950952
-28.3333	16.6667	0.0292603
-27.6667	-30.3333	0.0106959
-28.3333	17.6667	0.0251235
-27.6667	-29.6667	0.0106303
-28.3333	18.6667	0.0217095
-27.6667	-28.3333	0.0108603
-28.3333	19.3333	0.0189462
-27.6667	-27.6667	0.0114456
-28.3333	20.3333	0.012576
-27.6667	-26.3333	0.0126632
-28.3333	21.6667	0.00447913
-27.6667	-25.3333	0.0138525
-28.3333	22.3333	0.00125428
-27.6667	-24.3333	0.0150062
-28.3333	23.3333	-0.0036677
-27.6667	-23.3333	0.0162055
-28.3333	24.6667	-0.00877857
-27.6667	-22.6667	0.0170195
-28.3333	25.3333	-0.0101477
-27.6667	-21.6667	0.0183655
-28.3333	26.6667	-0.0121191
-27.6667	-20.3333	0.019489
-28.3333	27.6667	-0.0134072
-27.6667	-19.3333	0.0199485
-28.3333	28.3333	-0.0137418
-27.6667	-18.6667	0.0212236
-28.3333	29.6667	-0.0140696
-27.6667	-17.3333	0.0225357
-28.3333	30.3333	-0.014151
-27.6667	-16.6667	0.0226742
-28.3333	31.3333	-0.0132711
-27.6667	-15.3333	0.0236234
-28.3333	32.6667	-0.0126643
-27.6667	-14.6667	0.0244865
-28.3333	33.3333	-0.0121688
-27.6667	-13.3333	0.0269365
-28.3333	34.3333	-0.00962632
-27.6667	-12.3333	0.027396
-27.6667	-11.3333	0.0284187
-27.3333	-34.6667	0.0111552
-27.6667	-10.6667	0.0307663
-27.3333	-33.3333	0.00803683
-27.6667	-9.33333	0.0335991
-27.3333	-32.6667	0.00718273
-27.6667	-8.66667	0.0345815
-27.3333	-31.6667	0.00780195
-27.6667	-7.66667	0.0388418
-27.3333	-30.6667	0.00858659
-27.6667	-6.33333	0.0465628
-27.3333	-29.3333	0.00798795
-27.6667	-5.33333	0.0490843
-27.3333	-28.6667	0.00827867
-27.6667	-4.33333	0.0518557
-27.3333	-27.3333	0.0103892
-27.6667	-3.66667	0.0544103
-27.3333	-26.6667	0.0109549
-27.6667	-2.66667	0.0588785
-27.3333	-25.6667	0.0126779
-27.6667	-1.66667	0.0624532
-27.3333	-24.6667	0.0141245
-27.6667	-0.333333	0.0657252
-27.3333	-23.6667	0.0155695
-27.6667	0.666667	0.0657418
-27.3333	-22.3333	0.0179766
-27.6667	1.33333	0.0667888
-27.3333	-21.3333	0.0197623
-27.6667	2.66667	0.0676569
-27.3333	-20.6667	0.0203206
-27.6667	3.33333	0.0672365
-27.3333	-19.6667	0.0207225
-27.6667	4.33333	0.0675624
-27.3333	-18.3333	0.0241609
-27.6667	5.33333	0.0665872
-27.3333	-17.6667	0.0250491
-27.6667	6.33333	0.0653505
-27.3333	-16.3333	0.0261328
-27.6667	7.33333	0.0644054
-27.3333	-15.6667	0.0264217
-27.6667	8.33333	0.0632148
-27.3333	-14.3333	0.0281844
-27.6667	9.66667	0.0575146
-27.3333	-13.6667	0.0293612
-27.6667	10.3333	0.0551844
-27.3333	-12.6667	0.0292734
-27.6667	11.3333	0.0526465
-27.3333	-11.6667	0.0311354
-27.6667	12.3333	0.049202
-27.3333	-10.3333	0.037054
-27.6667	13.3333	0.0459815
-27.3333	-9.66667	0.0380779
-27.6667	14.6667	0.0414432
-27.3333	-8.33333	0.0387984
-27.6667	15.6667	0.0355127
-27.3333	-7.33333	0.0440433
-27.6667	16.6667	0.030846
-27.3333	-6.66667	0.0477315
-27.6667	17.6667	0.025949
-27.3333	-5.66667	0.0503914
-27.6667	18.3333	0.0235863
-27.3333	-4.66667	0.0531981
-27.6667	19.3333	0.0197086
-27.6667	20.3333	0.0132879
-27.3333	-3.33333	0.0587096
-27.6667	21.3333	0.00693096
-27.3333	-2.33333	0.0625637
-27.3333	-1.33333	0.0663884
-27.6667	22.6667	0.00121052
-27.3333	-0.666667	0.0673098
-27.6667	23.6667	-0.00357505
-27.3333	0.333333	0.0673591
-27.6667	24.6667	-0.00813538
-27.3333	1.66667	0.070732
-27.6667	25.6667	-0.0107276
-27.3333	2.33333	0.0709937
-27.6667	26.3333	-0.0120392
-27.6667	27.3333	-0.0136072
-27.3333	3.66667	0.0689819
-27.3333	4.66667	0.068817
-27.6667	28.6667	-0.0144692
-27.3333	5.66667	0.0676599
-27.6667	29.3333	-0.0147498
-27.6667	30.3333	-0.0151836
-27.3333	6.66667	0.0667533
-27.6667	31.3333	-0.0148979
-27.3333	7.66667	0.0659104
-27.3333	8.66667	0.0639693
-27.6667	32.3333	-0.0145199
-27.3333	9.33333	0.0622431
-27.6667	33.3333	-0.0140355
-27.3333	10.6667	0.0559202
-27.6667	34.6667	-0.0109645
-27.3333	11.6667	0.0524708
-26.785	-34.6667	0.00916458
-27.3333	12.6667	0.048651
-27.3333	13.6667	0.0465661
-27.3333	14.3333	0.044768
-26.6667	-33.6667	0.00575925
-27.3333	15.3333	0.0394102
-26.6667	-32.6667	0.00453201
-27.3333	16.3333	0.0341252
-26.6667	-31.6667	0.00503108
-27.3333	17.3333	0.029289
-26.6667	-30.6667	0.00559432
-27.3333	18.6667	0.0232651
-26.6667	-29.6667	0.00512044
-27.3333	19.6667	0.0171061
-26.6667	-28.3333	0.00605285
-27.3333	20.6667	0.0104056
-26.6667	-27.3333	0.00880896
-27.3333	21.6667	0.00616846
-26.6667	-26.6667	0.00985221
-27.3333	22.3333	0.00378363
-26.6667	-25.6667	0.0115371
-27.3333	23.3333	-0.00109443
-26.6667	-24.6667	0.0135142
-27.3333	24.3333	-0.00562416
-26.6667	-23.6667	0.0154811
-27.3333	25.3333	-0.00965209
-26.6667	-22.3333	0.0185195
-27.3333	26.6667	-0.0129418
-26.6667	-21.3333	0.0205817
-27.3333	27.6667	-0.0141818
-26.6667	-20.3333	0.0216961
-27.3333	28.3333	-0.0147119
-26.6667	-19.6667	0.0227317
-27.3333	29.6667	-0.0155323
-26.6667	-18.6667	0.0262554
-27.3333	30.6667	-0.0157542
-26.6667	-17.3333	0.0285083
-27.3333	31.6667	-0.0156285
-26.6667	-16.3333	0.0294297
-27.3333	32.6667	-0.0153259
-26.6667	-15.3333	0.0296537
-27.3333	33.6667	-0.0148416
-26.6667	-14.6667	0.0309499
-27.3333	34.3333	-0.0135737
-26.6667	-13.3333	0.0332287
-26.6667	-12.6667	0.0338255
-26.6667	-11.6667	0.0380051
-26.6667	-10.6667	0.0428667
-26.4517	-34.3333	0.00595301
-26.6667	-9.33333	0.044136
-26.3333	-33.3333	0.00320421
-26.6667	-8.33333	0.0436189
-26.6667	-7.66667	0.0462163
-26.3333	-32.3333	0.00328766
-26.6667	-6.33333	0.0532266
-26.3333	-31.3333	0.00413053
-26.6667	-5.33333	0.0561503
-26.3333	-30.3333	0.00420766
-26.3333	-29.3333	0.00330865
-26.6667	-4.33333	0.0592496
-26.3333	-28.6667	0.00371311
-26.6667	-3.33333	0.0633894
-26.3333	-27.6667	0.00628922
-26.6667	-2.33333	0.0668712
-26.6667	-1.33333	0.0698803
-26.3333	-26.3333	0.00989425
-26.6667	-0.333333	0.070276
-26.3333	-25.3333	0.0121188
-26.6667	0.333333	0.0710461
-26.3333	-24.3333	0.014358
-26.6667	1.33333	0.0748228
-26.3333	-23.3333	0.0165573
-26.3333	-22.6667	0.0176693
-26.6667	2.66667	0.0749946
-26.3333	-21.6667	0.0199369
-26.6667	3.66667	0.0725325
-26.3333	-20.6667	0.0220722
-26.6667	4.33333	0.0726776
-26.6667	5.66667	0.0714064
-26.3333	-19.3333	0.0258197
-26.6667	6.33333	0.0708518
-26.3333	-18.3333	0.0288491
-26.3333	-17.6667	0.0300727
-26.6667	7.66667	0.0704352
-26.3333	-16.6667	0.0305162
-26.6667	8.66667	0.0667437
-26.6667	9.33333	0.0655317
-26.3333	-15.6667	0.0317953
-26.785	34.6667	-0.0155405
-26.3333	-14.3333	0.0352374
-26.6667	10.6667	0.0601509
-26.3333	-13.6667	0.0368292
-26.6667	11.6667	0.0557516
-26.3333	-12.3333	0.0393259
-26.6667	12.6667	0.0509301
-26.1667	-34.6667	0.00280983
-26.6667	13.3333	0.0490906
-26.3333	-11.3333	0.0439733
-26.6667	14.3333	0.0464352
-26.0483	-34.6667	-0.000273244
-26.3333	-10.3333	0.0480569
-26.3333	-9.66667	0.0484556
-26.6667	15.3333	0.0414087
-26.6667	16.3333	0.0361537
-26.3333	-8.66667	0.046459
-26.6667	17.3333	0.0312201
-26.3333	-7.33333	0.0515903
-26.3333	-6.66667	0.0547807
-26.6667	18.3333	0.026678
-26.3333	-5.66667	0.0577889
-26.6667	19.6667	0.018528
-26.3333	-4.66667	0.0608705
-26.6667	20.6667	0.0112368
-26.6667	21.3333	0.00806315
-26.3333	-3.66667	0.0642499
-26.6667	22.3333	0.0042597
-26.3333	-2.66667	0.0677447
-26.3333	-1.66667	0.0708075
-26.6667	23.3333	-0.000603808
-26.6667	24.3333	-0.00482991
-26.3333	-0.666667	0.0729162
-26.6667	25.6667	-0.00975876
-26.3333	0.666667	0.0759335
-26.6667	26.6667	-0.0128751
-26.3333	1.66667	0.078214
-26.6667	27.3333	-0.0139648
-26.3333	2.33333	0.0780654
-26.6667	28.3333	-0.015244
-26.3333	3.33333	0.0763122
-26.6667	29.3333	-0.016522
-26.3333	4.66667	0.077055
-26.3333	5.33333	0.0760546
-26.6667	30.6667	-0.0171184
-26.6667	31.3333	-0.0175148
-26.3333	6.66667	0.074741
-26.3333	7.33333	0.074692
-26.6667	32.6667	-0.017659
-26.3333	8.33333	0.0710109
-26.6667	33.3333	-0.0175527
-26.3333	9.66667	0.0678816
-26.4517	34.3333	-0.0194639
-26.3333	10.3333	0.0649948
-26.3333	11.3333	0.0597578
-26.1667	34.6667	-0.0230449
-26.3333	12.3333	0.0552184
-26.3333	13.6667	0.0499408
-25.6667	-34.3333	-0.00292017
-26.3333	14.6667	0.0447499
-25.6667	-33.3333	-0.000527959
-26.3333	15.6667	0.0402156
-25.6667	-32.3333	0.00049681
-26.3333	16.6667	0.0342743
-25.6667	-31.3333	0.00197485
-26.3333	17.6667	0.0302635
-25.6667	-30.6667	0.00211554
-26.3333	18.6667	0.0266911
-25.6667	-29.6667	0.00128981
-26.3333	19.3333	0.0232055
-25.6667	-28.6667	0.00197095
-26.3333	20.3333	0.015496
-25.6667	-27.6667	0.00418025
-26.3333	21.6667	0.00705577
-25.6667	-26.3333	0.00842404
-26.3333	22.6667	0.00224107
-25.6667	-25.3333	0.0114089
-26.3333	23.6667	-0.00263211
-25.6667	-24.3333	0.0141583
-26.3333	24.6667	-0.00589243
-25.6667	-23.3333	0.0165831
-26.3333	25.3333	-0.0078859
-25.6667	-22.6667	0.0179873
-26.3333	26.3333	-0.0113974
-25.6667	-21.6667	0.0207569
-26.3333	27.6667	-0.0145334
-25.6667	-20.6667	0.0239856
-26.3333	28.6667	-0.0162177
-25.6667	-19.3333	0.0285374
-26.3333	29.6667	-0.0175868
-25.6667	-18.6667	0.0303059
-26.3333	30.3333	-0.0179242
-25.6667	-17.3333	0.0329559
-26.3333	31.6667	-0.0196504
-25.6667	-16.6667	0.0337381
-26.3333	32.3333	-0.0200806
-25.6667	-15.3333	0.0364702
-26.3333	33.6667	-0.0201435
-25.6667	-14.6667	0.0381873
-25.6667	-13.6667	0.0422919
-26.0483	34.6667	-0.0265709
-25.6667	-12.6667	0.0465259
-25.6667	-11.3333	0.0514919
-25.3333	-34.6667	-0.00490758
-25.6667	-10.3333	0.053352
-25.3333	-33.6667	-0.00291267
-25.6667	-9.33333	0.0536826
-25.3333	-32.6667	-0.00143668
-25.6667	-8.33333	0.0521729
-25.3333	-31.6667	-4.609e-06
-25.6667	-7.66667	0.0543763
-25.6667	-6.66667	0.0601124
-25.3333	-30.3333	0.000479218
-25.3333	-29.3333	0.000370706
-25.6667	-5.66667	0.0645715
-25.3333	-28.3333	0.00209473
-25.6667	-4.66667	0.0677765
-25.3333	-27.3333	0.00439734
-25.6667	-3.66667	0.0706517
-25.3333	-26.6667	0.00623147
-25.6667	-2.66667	0.0734871
-25.3333	-25.6667	0.00933817
-25.6667	-1.66667	0.0761568
-25.3333	-24.6667	0.0129333
-25.6667	-0.666667	0.079052
-25.3333	-23.6667	0.0153216
-25.6667	0.333333	0.0823589
-25.3333	-22.3333	0.0198212
-25.6667	1.66667	0.0821611
-25.3333	-21.3333	0.0226121
-25.6667	2.33333	0.0813856
-25.6667	3.33333	0.0817918
-25.3333	-20.3333	0.0273676
-25.3333	-19.6667	0.0295924
-25.6667	4.33333	0.08279
-25.3333	-18.3333	0.0336424
-25.6667	5.66667	0.0800547
-25.3333	-17.6667	0.0352055
-25.6667	6.33333	0.078998
-25.6667	7.33333	0.0792129
-25.3333	-16.3333	0.0379017
-25.3333	-15.6667	0.0396513
-25.6667	8.33333	0.0761417
-25.6667	9.33333	0.0733551
-25.3333	-14.3333	0.0430927
-25.3333	-13.3333	0.0472412
-25.6667	10.6667	0.067182
-25.6667	11.3333	0.0635728
-25.3333	-12.3333	0.0533509
-25.3333	-11.6667	0.0553333
-25.6667	12.3333	0.0591519
-25.3333	-10.6667	0.0556049
-25.6667	13.3333	0.054447
-25.3333	-9.66667	0.0568807
-25.6667	14.6667	0.0465509
-25.3333	-8.66667	0.0562393
-25.6667	15.3333	0.0432319
-25.3333	-7.33333	0.0599124
-25.6667	16.6667	0.0356064
-25.6667	17.3333	0.0330658
-25.3333	-6.33333	0.066198
-25.3333	-5.33333	0.0702763
-25.6667	18.3333	0.030385
-25.3333	-4.33333	0.0727169
-25.6667	19.6667	0.024606
-25.3333	-3.33333	0.0755018
-25.6667	20.6667	0.016959
-25.3333	-2.33333	0.0777045
-25.6667	21.6667	0.00912256
-25.3333	-1.33333	0.0804233
-25.6667	22.6667	0.00337041
-25.3333	-0.333333	0.0842577
-25.6667	23.6667	-0.00214142
-25.6667	24.3333	-0.00463255
-25.3333	0.666667	0.0873044
-25.3333	1.33333	0.087274
-25.6667	25.3333	-0.0076803
-25.6667	26.3333	-0.0112431
-25.3333	2.66667	0.0843116
-25.6667	27.3333	-0.0141134
-25.3333	3.66667	0.0851166
-25.3333	4.66667	0.0865476
-25.6667	28.6667	-0.0166446
-25.3333	5.33333	0.0854314
-25.6667	29.6667	-0.0181105
-25.6667	30.3333	-0.0188791
-25.3333	6.66667	0.082513
-25.3333	7.66667	0.0807282
-25.6667	31.3333	-0.021245
-25.3333	8.66667	0.0769577
-25.6667	32.6667	-0.0228313
-25.6667	33.3333	-0.0236468
-25.3333	9.66667	0.0754729
-25.3333	10.3333	0.0731836
-25.6667	34.6667	-0.0293756
-25.3333	11.6667	0.0639782
-24.6667	-34.6667	-0.00553518
-25.3333	12.6667	0.0584397
-24.6667	-33.6667	-0.00462097
-25.3333	13.6667	0.0551279
-25.3333	14.3333	0.0518282
-24.6667	-32.6667	-0.00381483
-25.3333	15.6667	0.0430904
-24.6667	-31.3333	-0.00208817
-25.3333	16.3333	0.0396511
-24.6667	-30.6667	-0.00162531
-24.6667	-29.6667	-0.00182603
-25.3333	17.6667	0.033509
-25.3333	18.6667	0.0311552
-24.6667	-28.3333	0.000431389
-25.3333	19.3333	0.0287914
-24.6667	-27.3333	0.00305015
-25.3333	20.3333	0.0220563
-24.6667	-26.3333	0.00613256
-25.3333	21.3333	0.0135863
-24.6667	-25.6667	0.0084082
-25.3333	22.3333	0.00701339
-24.6667	-24.3333	0.0134269
-25.3333	23.3333	0.0011673
-24.6667	-23.6667	0.0153882
-25.3333	24.6667	-0.00553357
-24.6667	-22.3333	0.020851
-25.3333	25.6667	-0.00928978
-24.6667	-21.6667	0.0232138
-25.3333	26.6667	-0.0127192
-24.6667	-20.6667	0.028641
-25.3333	27.6667	-0.0147818
-24.6667	-19.3333	0.0329862
-25.3333	28.3333	-0.0158356
-24.6667	-18.6667	0.0355493
-25.3333	29.3333	-0.0176004
-24.6667	-17.3333	0.0391551
-25.3333	30.6667	-0.020353
-24.6667	-16.6667	0.0404986
-25.3333	31.6667	-0.0234777
-24.6667	-15.6667	0.0447732
-25.3333	32.3333	-0.0243121
-24.6667	-14.6667	0.0490603
-25.3333	33.6667	-0.0275137
-24.6667	-13.6667	0.0532151
-25.3333	34.3333	-0.0296692
-24.6667	-12.6667	0.0585536
-24.6667	-11.3333	0.0615263
-24.3333	-34.3333	-0.00556154
-24.6667	-10.3333	0.062388
-24.3333	-33.3333	-0.00483935
-24.6667	-9.33333	0.0640674
-24.3333	-32.3333	-0.00467286
-24.6667	-8.33333	0.0633563
-24.3333	-31.6667	-0.00421142
-24.6667	-7.66667	0.0657877
-24.3333	-30.3333	-0.00283763
-24.6667	-6.66667	0.0744523
-24.3333	-29.3333	-0.00260734
-24.6667	-5.33333	0.0790152
-24.3333	-28.6667	-0.00147108
-24.6667	-4.33333	0.0802409
-24.3333	-27.6667	0.00102714
-24.6667	-3.33333	0.0828641
-24.3333	-26.6667	0.00405317
-24.6667	-2.33333	0.0839435
-24.3333	-25.3333	0.0100373
-24.6667	-1.66667	0.086511
-24.3333	-24.6667	0.0121905
-24.6667	-0.333333	0.0917885
-24.3333	-23.3333	0.017636
-24.6667	0.666667	0.0926848
-24.3333	-22.6667	0.0197001
-24.6667	1.66667	0.092749
-24.3333	-21.3333	0.0263525
-24.6667	2.66667	0.0901219
-24.6667	3.33333	0.0911137
-24.3333	-20.3333	0.0323648
-24.3333	-19.6667	0.0339768
-24.6667	4.66667	0.0917484
-24.6667	5.33333	0.0900121
-24.3333	-18.3333	0.0401797
-24.3333	-17.6667	0.0419457
-24.6667	6.33333	0.0896142
-24.3333	-16.3333	0.0446296
-24.6667	7.66667	0.0870932
-24.3333	-15.3333	0.0502549
-24.6667	8.66667	0.0816157
-24.6667	9.33333	0.0800956
-24.3333	-14.3333	0.0540818
-24.3333	-13.3333	0.0586077
-24.6667	10.6667	0.0771067
-24.3333	-12.3333	0.064028
-24.6667	11.6667	0.0693856
-24.3333	-11.6667	0.0649049
-24.6667	12.6667	0.0618825
-24.3333	-10.6667	0.0647409
-24.6667	13.3333	0.0592635
-24.3333	-9.66667	0.0672569
-24.6667	14.6667	0.0539631
-24.3333	-8.66667	0.0685352
-24.6667	15.6667	0.0465471
-24.3333	-7.33333	0.0745804
-24.6667	16.6667	0.0404226
-24.6667	17.3333	0.0372625
-24.3333	-6.33333	0.0830719
-24.3333	-5.66667	0.0842742
-24.6667	18.3333	0.034496
-24.3333	-4.66667	0.0829949
-24.6667	19.3333	0.0308313
-24.3333	-3.66667	0.0854968
-24.6667	20.3333	0.0248457
-24.3333	-2.66667	0.0880609
-24.6667	21.6667	0.0149428
-24.3333	-1.33333	0.0955951
-24.6667	22.6667	0.00883358
-24.3333	-0.666667	0.0964308
-24.6667	23.6667	0.00257554
-24.3333	0.333333	0.095079
-24.6667	24.6667	-0.00397197
-24.3333	1.33333	0.0960518
-24.6667	25.6667	-0.00863376
-24.3333	2.33333	0.0952823
-24.6667	26.6667	-0.0125009
-24.6667	27.3333	-0.0141135
-24.3333	3.66667	0.098436
-24.3333	4.33333	0.0989908
-24.6667	28.3333	-0.0158113
-24.3333	5.66667	0.0931552
-24.6667	29.3333	-0.017795
-24.6667	30.3333	-0.0206766
-24.3333	6.66667	0.0934547
-24.3333	7.33333	0.092778
-24.6667	31.6667	-0.0245729
-24.3333	8.33333	0.0880211
-24.6667	32.6667	-0.0263274
-24.6667	33.3333	-0.0282706
-24.3333	9.66667	0.0834199
-24.3333	10.3333	0.0820835
-24.6667	34.6667	-0.0311437
-24.3333	11.3333	0.0762437
-24.3333	12.3333	0.0681114
-23.6667	-34.6667	-0.00608571
-24.3333	13.6667	0.0609471
-23.6667	-33.3333	-0.0056628
-24.3333	14.3333	0.0580397
-23.6667	-32.6667	-0.00556253
-24.3333	15.3333	0.052185
-23.6667	-31.6667	-0.00540176
-24.3333	16.3333	0.0445361
-23.6667	-30.6667	-0.00462832
-23.6667	-29.6667	-0.00410525
-24.3333	17.6667	0.0380472
-24.3333	18.6667	0.0344948
-23.6667	-28.3333	-0.00181876
-23.6667	-27.6667	-9.71102e-06
-24.3333	19.6667	0.0294378
-24.3333	20.6667	0.0232953
-23.6667	-26.6667	0.00333443
-24.3333	21.3333	0.0187408
-23.6667	-25.3333	0.0098143
-24.3333	22.3333	0.0127853
-23.6667	-24.3333	0.0133931
-24.3333	23.3333	0.00700358
-23.6667	-23.3333	0.0180556
-24.3333	24.3333	-0.000130862
-23.6667	-22.6667	0.0208352
-24.3333	25.3333	-0.00593327
-23.6667	-21.6667	0.0273934
-24.3333	26.3333	-0.0103625
-23.6667	-20.3333	0.0346553
-24.3333	27.6667	-0.014762
-23.6667	-19.6667	0.0367512
-24.3333	28.6667	-0.0165532
-23.6667	-18.6667	0.0432225
-24.3333	29.6667	-0.0189556
-23.6667	-17.3333	0.0466789
-24.3333	30.6667	-0.0224393
-23.6667	-16.6667	0.048825
-24.3333	31.3333	-0.0240071
-23.6667	-15.3333	0.0571644
-24.3333	32.3333	-0.0258335
-23.6667	-14.3333	0.0602342
-24.3333	33.6667	-0.0303977
-23.6667	-13.3333	0.0643537
-24.3333	34.3333	-0.0313251
-23.6667	-12.3333	0.0689626
-23.6667	-11.3333	0.0695022
-23.3333	-34.3333	-0.00630027
-23.6667	-10.6667	0.0706859
-23.3333	-33.6667	-0.00622504
-23.6667	-9.66667	0.0757251
-23.3333	-32.3333	-0.00592334
-23.6667	-8.66667	0.0786177
-23.3333	-31.3333	-0.005608
-23.6667	-7.66667	0.0839745
-23.3333	-30.3333	-0.00496375
-23.6667	-6.66667	0.0909663
-23.3333	-29.3333	-0.00427185
-23.6667	-5.33333	0.0912
-23.3333	-28.6667	-0.00353365
-23.6667	-4.66667	0.0901869
-23.3333	-27.3333	0.00119707
-23.6667	-3.66667	0.0938315
-23.3333	-26.3333	0.00515757
-23.6667	-2.66667	0.0978056
-23.3333	-25.6667	0.00743022
-23.6667	-1.66667	0.104251
-23.3333	-24.6667	0.0123254
-23.6667	-0.333333	0.102302
-23.3333	-23.6667	0.0159789
-23.6667	0.333333	0.101138
-23.6667	1.33333	0.103077
-23.3333	-22.3333	0.0250193
-23.6667	2.33333	0.103313
-23.3333	-21.3333	0.0310517
-23.3333	-20.6667	0.0350678
-23.6667	3.33333	0.105513
-23.6667	4.33333	0.107089
-23.3333	-19.3333	0.0418323
-23.3333	-18.3333	0.0478608
-23.6667	5.66667	0.100111
-23.3333	-17.6667	0.0494815
-23.6667	6.33333	0.0982241
-23.6667	7.33333	0.0980324
-23.3333	-16.3333	0.0553828
-23.3333	-15.6667	0.059434
-23.6667	8.33333	0.0955817
-23.3333	-14.6667	0.0620525
-23.6667	9.66667	0.0882758
-23.3333	-13.6667	0.0648411
-23.6667	10.3333	0.0859159
-23.3333	-12.6667	0.0699136
-23.6667	11.3333	0.0824164
-23.3333	-11.6667	0.0732778
-23.6667	12.6667	0.073233
-23.3333	-10.3333	0.0781794
-23.6667	13.6667	0.0656947
-23.3333	-9.33333	0.0821289
-23.6667	14.6667	0.0593691
-23.6667	15.3333	0.0562092
-23.3333	-8.33333	0.0855988
-23.3333	-7.33333	0.0921678
-23.6667	16.6667	0.0468123
-23.3333	-6.33333	0.0980887
-23.6667	17.3333	0.0425771
-23.3333	-5.66667	0.0995758
-23.6667	18.3333	0.03837
-23.6667	19.3333	0.0328696
-23.3333	-4.33333	0.0967883
-23.6667	20.3333	0.0265529
-23.3333	-3.33333	0.0996209
-23.3333	-2.33333	0.106132
-23.6667	21.6667	0.0182461
-23.3333	-1.33333	0.111406
-23.6667	22.3333	0.0148576
-23.3333	-0.666667	0.109695
-23.6667	23.3333	0.0098911
-23.3333	0.666667	0.106378
-23.6667	24.6667	0.00129868
-23.3333	1.66667	0.107128
-23.6667	25.6667	-0.00490059
-23.3333	2.66667	0.107839
-23.6667	26.6667	-0.00966665
-23.3333	3.66667	0.110557
-23.6667	27.6667	-0.014085
-23.6667	28.3333	-0.0157827
-23.3333	4.66667	0.111998
-23.3333	5.33333	0.109205
-23.6667	29.3333	-0.0181176
-23.3333	6.66667	0.101352
-23.6667	30.6667	-0.0223238
-23.3333	7.66667	0.100196
-23.6667	31.6667	-0.0247027
-23.6667	32.3333	-0.0262047
-23.3333	8.66667	0.0987406
-23.3333	9.33333	0.0956795
-23.6667	33.6667	-0.0307125
-23.3333	10.6667	0.0875727
-23.6667	34.3333	-0.0315321
-23.3333	11.6667	0.0836068
-23.3333	12.3333	0.0794762
-22.6667	-34.3333	-0.00630133
-23.3333	13.3333	0.0722744
-22.6667	-33.6667	-0.00636232
-23.3333	14.3333	0.0640253
-22.6667	-32.6667	-0.00640283
-23.3333	15.6667	0.0572455
-22.6667	-31.3333	-0.00634316
-23.3333	16.3333	0.0535115
-22.6667	-30.3333	-0.00568164
-23.3333	17.6667	0.0430686
-22.6667	-29.3333	-0.00469551
-22.6667	-28.6667	-0.00402376
-23.3333	18.6667	0.0377599
-23.3333	19.6667	0.031643
-22.6667	-27.3333	0.00071409
-23.3333	20.6667	0.024971
-22.6667	-26.3333	0.00512503
-23.3333	21.3333	0.021416
-22.6667	-25.6667	0.00772106
-23.3333	22.6667	0.0138235
-22.6667	-24.3333	0.0141337
-23.3333	23.6667	0.00913772
-22.6667	-23.6667	0.0168158
-23.3333	24.3333	0.00587777
-22.6667	-22.3333	0.0271086
-23.3333	25.3333	-0.00155293
-22.6667	-21.6667	0.0309474
-23.3333	26.3333	-0.00692109
-22.6667	-20.3333	0.0397361
-23.3333	27.3333	-0.0114286
-22.6667	-19.3333	0.0457447
-23.3333	28.6667	-0.0164405
-22.6667	-18.3333	0.0510945
-23.3333	29.6667	-0.0186866
-22.6667	-17.3333	0.0541146
-23.3333	30.3333	-0.0207146
-22.6667	-16.6667	0.0581157
-23.3333	31.3333	-0.0234818
-22.6667	-15.6667	0.0659792
-23.3333	32.6667	-0.0276602
-22.6667	-14.3333	0.0689995
-23.3333	33.3333	-0.0294808
-22.6667	-13.6667	0.0701966
-23.3333	34.6667	-0.0318152
-22.6667	-12.6667	0.0767096
-22.6667	-11.6667	0.081679
-22.3333	-34.6667	-0.00606272
-22.6667	-10.6667	0.0884878
-22.3333	-33.3333	-0.00632097
-22.6667	-9.33333	0.0924255
-22.3333	-32.3333	-0.00662712
-22.6667	-8.66667	0.0946013
-22.3333	-31.6667	-0.00667502
-22.6667	-7.33333	0.101969
-22.3333	-30.6667	-0.00630868
-22.6667	-6.66667	0.104134
-22.3333	-29.6667	-0.00528998
-22.6667	-5.66667	0.109838
-22.3333	-28.3333	-0.00333568
-22.6667	-4.33333	0.106745
-22.3333	-27.6667	-0.0015242
-22.6667	-3.66667	0.107612
-22.3333	-26.6667	0.0029515
-22.6667	-2.66667	0.116711
-22.3333	-25.3333	0.0110483
-22.6667	-1.33333	0.120628
-22.3333	-24.6667	0.0136461
-22.6667	-0.333333	0.115721
-22.6667	0.333333	0.115241
-22.3333	-23.3333	0.020703
-22.3333	-22.6667	0.0256771
-22.6667	1.66667	0.115297
-22.6667	2.33333	0.114978
-22.3333	-21.3333	0.0349838
-22.3333	-20.6667	0.0394339
-22.6667	3.33333	0.119338
-22.3333	-19.6667	0.0449735
-22.6667	4.66667	0.119951
-22.3333	-18.6667	0.0506792
-22.6667	5.66667	0.115751
-22.3333	-17.6667	0.0549849
-22.6667	6.66667	0.108017
-22.6667	7.33333	0.107177
-22.3333	-16.3333	0.0650844
-22.3333	-15.3333	0.0736594
-22.6667	8.66667	0.105149
-22.3333	-14.6667	0.075014
-22.6667	9.66667	0.100207
-22.3333	-13.3333	0.0770147
-22.6667	10.6667	0.0945512
-22.3333	-12.3333	0.0834837
-22.6667	11.6667	0.0890863
-22.3333	-11.3333	0.0885777
-22.6667	12.6667	0.0817482
-22.6667	13.3333	0.0780533
-22.3333	-10.3333	0.099027
-22.3333	-9.66667	0.100902
-22.6667	14.6667	0.0671724
-22.6667	15.3333	0.0621862
-22.3333	-8.33333	0.106131
-22.3333	-7.66667	0.10998
-22.6667	16.3333	0.056654
-22.6667	17.3333	0.0484568
-22.3333	-6.33333	0.112708
-22.3333	-5.33333	0.117593
-22.6667	18.3333	0.0422553
-22.3333	-4.66667	0.116199
-22.6667	19.3333	0.035739
-22.3333	-3.33333	0.116821
-22.6667	20.6667	0.0271932
-22.3333	-2.33333	0.12752
-22.6667	21.6667	0.0212855
-22.3333	-1.66667	0.128268
-22.6667	22.3333	0.0169948
-22.3333	-0.666667	0.122534
-22.6667	23.3333	0.0119223
-22.6667	24.3333	0.00747194
-22.3333	0.666667	0.12392
-22.3333	1.33333	0.124061
-22.6667	25.6667	-0.000785461
-22.3333	2.66667	0.122063
-22.6667	26.6667	-0.00593224
-22.3333	3.66667	0.125644
-22.6667	27.6667	-0.0102793
-22.3333	4.33333	0.125545
-22.6667	28.6667	-0.0151597
-22.3333	5.33333	0.122539
-22.6667	29.3333	-0.016949
-22.3333	6.33333	0.115724
-22.6667	30.6667	-0.0208595
-22.6667	31.3333	-0.0230952
-22.3333	7.66667	0.113515
-22.3333	8.33333	0.112078
-22.6667	32.3333	-0.0267502
-22.3333	9.33333	0.104806
-22.6667	33.6667	-0.0295083
-22.3333	10.3333	0.100305
-22.6667	34.6667	-0.031228
-22.3333	11.3333	0.0959374
-22.3333	12.3333	0.0878727
-21.6667	-34.6667	-0.00566015
-22.3333	13.6667	0.0802976
-21.6667	-33.3333	-0.00594648
-22.3333	14.3333	0.0754733
-21.6667	-32.3333	-0.00645726
-22.3333	15.6667	0.062314
-21.6667	-31.3333	-0.00664545
-21.6667	-30.6667	-0.00642702
-22.3333	16.6667	0.0543214
-22.3333	17.6667	0.048179
-21.6667	-29.3333	-0.00498146
-21.6667	-28.6667	-0.00394275
-22.3333	18.6667	0.0410412
-21.6667	-27.6667	-0.00143431
-22.3333	19.6667	0.0347632
-22.3333	20.3333	0.0311506
-21.6667	-26.6667	0.00351069
-22.3333	21.3333	0.0257109
-21.6667	-25.3333	0.0122235
-22.3333	22.6667	0.0161439
-21.6667	-24.3333	0.0161839
-22.3333	23.6667	0.010759
-21.6667	-23.6667	0.0199875
-22.3333	24.6667	0.00605257
-21.6667	-22.3333	0.0295709
-22.3333	25.3333	0.00275584
-21.6667	-21.6667	0.0348744
-22.3333	26.3333	-0.00328971
-21.6667	-20.3333	0.0438687
-22.3333	27.3333	-0.00732319
-21.6667	-19.3333	0.0497023
-22.3333	28.3333	-0.0118277
-21.6667	-18.3333	0.0554432
-22.3333	29.6667	-0.0167479
-21.6667	-17.6667	0.0599792
-22.3333	30.3333	-0.0184472
-21.6667	-16.6667	0.0713942
-22.3333	31.6667	-0.0246212
-21.6667	-15.6667	0.0802254
-22.3333	32.6667	-0.0275671
-21.6667	-14.3333	0.0826189
-22.3333	33.3333	-0.02847
-21.6667	-13.6667	0.0844009
-22.3333	34.3333	-0.0299681
-21.6667	-12.3333	0.0923407
-21.6667	-11.6667	0.095861
-21.3333	-34.3333	-0.00518169
-21.6667	-10.6667	0.108002
-21.3333	-33.6667	-0.00532347
-21.6667	-9.33333	0.111559
-21.3333	-32.6667	-0.00601251
-21.6667	-8.66667	0.114146
-21.3333	-31.6667	-0.00643506
-21.6667	-7.33333	0.122166
-21.3333	-30.3333	-0.00588119
-21.6667	-6.33333	0.124495
-21.3333	-29.6667	-0.00519608
-21.6667	-5.33333	0.127082
-21.3333	-28.3333	-0.00298294
-21.6667	-4.33333	0.124587
-21.6667	-3.66667	0.126464
-21.3333	-27.3333	0.000736125
-21.3333	-26.3333	0.00736245
-21.6667	-2.33333	0.137893
-21.3333	-25.6667	0.0107396
-21.6667	-1.33333	0.136957
-21.3333	-24.6667	0.0153588
-21.6667	-0.333333	0.131541
-21.6667	0.333333	0.132727
-21.3333	-23.3333	0.0234966
-21.3333	-22.6667	0.0285278
-21.6667	1.66667	0.133227
-21.6667	2.33333	0.132115
-21.3333	-21.3333	0.0404161
-21.3333	-20.6667	0.0439966
-21.6667	3.66667	0.132277
-21.3333	-19.6667	0.0484797
-21.6667	4.33333	0.131259
-21.3333	-18.6667	0.0559344
-21.6667	5.33333	0.132123
-21.3333	-17.3333	0.0697622
-21.6667	6.66667	0.123599
-21.6667	7.33333	0.121464
-21.3333	-16.3333	0.0795795
-21.3333	-15.3333	0.0876773
-21.6667	8.66667	0.117743
-21.3333	-14.6667	0.0886919
-21.6667	9.66667	0.109225
-21.6667	10.3333	0.106314
-21.3333	-13.3333	0.0938154
-21.3333	-12.6667	0.097945
-21.6667	11.3333	0.104327
-21.3333	-11.3333	0.106929
-21.6667	12.6667	0.092935
-21.6667	13.3333	0.0875203
-21.3333	-10.3333	0.118324
-21.3333	-9.66667	0.119929
-21.6667	14.6667	0.0791089
-21.3333	-8.33333	0.12504
-21.6667	15.6667	0.0682736
-21.3333	-7.66667	0.128305
-21.6667	16.6667	0.058038
-21.3333	-6.66667	0.128523
-21.6667	17.3333	0.054024
-21.3333	-5.66667	0.132563
-21.6667	18.6667	0.0453433
-21.3333	-4.66667	0.131397
-21.6667	19.6667	0.0376288
-21.3333	-3.33333	0.138272
-21.6667	20.6667	0.0317296
-21.3333	-2.66667	0.143185
-21.6667	21.3333	0.0288995
-21.3333	-1.66667	0.143253
-21.6667	22.6667	0.0197719
-21.3333	-0.666667	0.139616
-21.6667	23.6667	0.0131413
-21.3333	0.666667	0.142965
-21.6667	24.6667	0.0081851
-21.3333	1.33333	0.143734
-21.6667	25.6667	0.00324804
-21.3333	2.66667	0.141275
-21.6667	26.6667	-0.00291242
-21.3333	3.33333	0.14013
-21.6667	27.3333	-0.00552705
-21.3333	4.66667	0.136151
-21.6667	28.3333	-0.00981595
-21.6667	29.3333	-0.0145833
-21.3333	5.66667	0.137864
-21.3333	6.33333	0.133779
-21.6667	30.3333	-0.0174704
-21.3333	7.66667	0.127447
-21.6667	31.6667	-0.0236319
-21.3333	8.33333	0.124602
-21.6667	32.6667	-0.0269884
-21.3333	9.33333	0.116706
-21.6667	33.3333	-0.0278232
-21.3333	10.6667	0.109563
-21.6667	34.3333	-0.0285461
-21.3333	11.6667	0.107631
-21.3333	12.3333	0.103564
-20.6667	-34.6667	-0.00447028
-21.3333	13.6667	0.0894834
-20.6667	-33.3333	-0.00470864
-21.3333	14.3333	0.0852951
-20.6667	-32.3333	-0.00539548
-21.3333	15.3333	0.0767249
-20.6667	-31.3333	-0.00585305
-21.3333	16.3333	0.0659596
-20.6667	-30.6667	-0.00555197
-21.3333	17.6667	0.0560532
-20.6667	-29.3333	-0.00422144
-21.3333	18.3333	0.0522354
-20.6667	-28.6667	-0.00303112
-21.3333	19.3333	0.0429731
-20.6667	-27.6667	0.000671811
-21.3333	20.3333	0.0353832
-20.6667	-26.3333	0.00835894
-21.3333	21.6667	0.029506
-20.6667	-25.3333	0.0131409
-21.3333	22.3333	0.0263444
-20.6667	-24.3333	0.0181427
-21.3333	23.3333	0.0170839
-20.6667	-23.6667	0.0223915
-21.3333	24.3333	0.0118367
-20.6667	-22.3333	0.0329103
-21.3333	25.3333	0.00691683
-20.6667	-21.3333	0.0427189
-21.3333	26.3333	0.000314479
-20.6667	-20.3333	0.0480259
-21.3333	27.6667	-0.00612084
-20.6667	-19.6667	0.0521588
-21.3333	28.6667	-0.0112778
-20.6667	-18.6667	0.0629236
-21.3333	29.6667	-0.0154947
-20.6667	-17.3333	0.0781592
-21.3333	30.6667	-0.0182147
-20.6667	-16.3333	0.0873553
-21.3333	31.3333	-0.0207805
-20.6667	-15.3333	0.0943467
-21.3333	32.3333	-0.0251353
-20.6667	-14.3333	0.0960031
-21.3333	33.6667	-0.0275527
-20.6667	-13.6667	0.0993366
-21.3333	34.6667	-0.0275844
-20.6667	-12.6667	0.107909
-20.6667	-11.6667	0.117176
-20.3333	-34.3333	-0.00375357
-20.6667	-10.6667	0.127302
-20.3333	-33.6667	-0.00396898
[truncated: 7,833 more rows]

## Sheet: Figure_2b
Panel I				Panel II				Panel III				Recorded character H
Coordinate X (mm)	Coordinate Y (mm)	EMRT signal (arb.u.)		Coordinate X (mm)	Coordinate Y (mm)	EMRT signal (arb.u.)		Coordinate X (mm)	Coordinate Y (mm)	EMRT signal (arb.u.)		Coordinate X (mm)	Coordinate Y (mm)	EMRT signal (arb.u.)
34.5333	34.0667	0.0583638		34.5333	34.0667	0.0618218		34.5333	34.0667	0.0752854		34.5333	34.0667	0.174103
34.5333	32.6667	0.055293		34.5333	32.6667	0.053984		34.5333	32.6667	0.064861		34.5333	32.6667	0.166173
34.5333	31.2667	0.0504777		34.5333	31.2667	0.0420684		34.5333	31.2667	0.0497256		34.5333	31.2667	0.154672
34.5333	30.6017	0.0461804		34.5333	30.6017	0.0323334		34.5333	30.6017	0.0347236		34.5333	30.6017	0.137049
34.5333	29.8	0.033348		34.5333	29.8	0.00473482		34.5333	29.8	-0.0116298		34.5333	29.8	0.0753304
34.5333	29.5317	0.0268727		34.5333	29.5317	-0.00888366		34.5333	29.5317	-0.0334394		34.5333	29.5317	0.0706068
34.5333	28.9333	0.0217134		34.5333	28.9333	-0.0195579		34.5333	28.9333	-0.0486586		34.5333	28.9333	0.0694185
34.5333	27.0667	0.000451058		34.5333	27.0667	-0.0606799		34.5333	27.0667	-0.0939838		34.5333	27.0667	0.0500476
34.5333	26.1333	-0.00705935		34.5333	26.1333	-0.0746493		34.5333	26.1333	-0.108129		34.5333	26.1333	0.0428855
34.5333	24.7333	-0.022307		34.5333	24.7333	-0.101391		34.5333	24.7333	-0.132469		34.5333	24.7333	0.024307
34.5333	22.8667	-0.050812		34.5333	22.8667	-0.148169		34.5333	22.8667	-0.17299		34.5333	22.8667	0
34.5333	21.9333	-0.0599515		34.5333	21.9333	-0.16202		34.5333	21.9333	-0.184143		34.5333	21.9333	0
34.5333	20.0667	-0.0850216		34.5333	20.0667	-0.198093		34.5333	20.0667	-0.210774		34.5333	20.0667	0.0785316
34.5333	19.1333	-0.0914462		34.5333	19.1333	-0.206599		34.5333	19.1333	-0.216387		34.5333	19.1333	0.101521
34.5333	17.7333	-0.103819		34.5333	17.7333	-0.220662		34.5333	17.7333	-0.22452		34.5333	17.7333	0.145974
34.5333	16.3333	-0.114975		34.5333	16.3333	-0.231343		34.5333	16.3333	-0.229554		34.5333	16.3333	0.180942
34.5333	14.9333	-0.127316		34.5333	14.9333	-0.239355		34.5333	14.9333	-0.231812		34.5333	14.9333	0.21213
34.5333	13.0667	-0.146209		34.5333	13.0667	-0.246105		34.5333	13.0667	-0.23084		34.5333	13.0667	0.244578
34.5333	11.6667	-0.156299		34.5333	11.6667	-0.244415		34.5333	11.6667	-0.226768		34.5333	11.6667	0.253595
34.5333	10.8683	-0.164303		34.5333	10.8683	-0.239869		34.5333	10.8683	-0.224603		34.5333	10.8683	0.259498
34.5333	9.935	-0.193825		34.5333	9.935	-0.220072		34.5333	9.935	-0.22214		34.5333	9.935	0.290574
34.0667	34.5333	0.0593485		34.0667	34.5333	0.0643699		34.0667	34.5333	0.0789242		34.0667	34.5333	0.177153
34.5333	9.79833	-0.205707		34.5333	9.79833	-0.208577		34.5333	9.79833	-0.219261		34.5333	9.79833	0.304727
34.0667	33.1333	0.0573067		34.0667	33.1333	0.0591298		34.0667	33.1333	0.0712161		34.0667	33.1333	0.170225
34.5333	8.865	-0.228849		34.5333	8.865	-0.183126		34.5333	8.865	-0.212514		34.5333	8.865	0.331006
34.0667	31.7333	0.0528348		34.0667	31.7333	0.0479545		34.0667	31.7333	0.0561576		34.0667	31.7333	0.157788
34.5333	7.46667	-0.226197		34.5333	7.46667	-0.160791		34.5333	7.46667	-0.196921		34.5333	7.46667	0.34018
34.5333	6.53333	-0.219121		34.5333	6.53333	-0.150769		34.5333	6.53333	-0.187471		34.5333	6.53333	0.339759
34.0667	30.135	0.0396967		34.0667	30.135	0.0182234		34.0667	30.135	0.0104628		34.0667	30.135	0.104279
34.5333	4.66667	-0.1883		34.5333	4.66667	-0.120759		34.5333	4.66667	-0.155065		34.5333	4.66667	0.322351
34.0667	28.4667	0.0190077		34.0667	28.4667	-0.0245919		34.0667	28.4667	-0.0521375		34.0667	28.4667	0.0637796
34.5333	3.73333	-0.179248		34.5333	3.73333	-0.114128		34.5333	3.73333	-0.146898		34.5333	3.73333	0.314501
34.0667	27.5333	0.00983737		34.0667	27.5333	-0.0424524		34.0667	27.5333	-0.0725766		34.0667	27.5333	0.0549993
34.5333	2.33333	-0.151245		34.5333	2.33333	-0.0977951		34.5333	2.33333	-0.124398		34.5333	2.33333	0.289643
34.0667	25.6667	-0.0132397		34.0667	25.6667	-0.0853895		34.0667	25.6667	-0.11735		34.0667	25.6667	0.0341999
34.5333	0.933333	-0.120677		34.5333	0.933333	-0.0820012		34.5333	0.933333	-0.100551		34.5333	0.933333	0.256999
34.0667	24.2667	-0.03031		34.0667	24.2667	-0.114594		34.0667	24.2667	-0.143772		34.0667	24.2667	0.0133978
34.5333	-0.466667	-0.0891151		34.5333	-0.466667	-0.0680347		34.5333	-0.466667	-0.0768721		34.5333	-0.466667	0.219955
34.0667	23.3333	-0.0408019		34.0667	23.3333	-0.13176		34.0667	23.3333	-0.158702		34.0667	23.3333	0.000304508
34.5333	-2.33333	-0.0374598		34.5333	-2.33333	-0.0477968		34.5333	-2.33333	-0.0346572		34.5333	-2.33333	0.148783
34.0667	21.4667	-0.0684213		34.0667	21.4667	-0.173506		34.0667	21.4667	-0.192695		34.0667	21.4667	0.0209808
34.5333	-3.73333	-0.0213642		34.5333	-3.73333	-0.0421561		34.5333	-3.73333	-0.0160397		34.5333	-3.73333	0.123625
34.0667	20.5333	-0.0781187		34.0667	20.5333	-0.187323		34.0667	20.5333	-0.202949		34.0667	20.5333	0.0583761
34.5333	-4.66667	-0.0150485		34.5333	-4.66667	-0.0395723		34.5333	-4.66667	-0.00804027		34.5333	-4.66667	0.11315
34.5333	-6.06667	-0.00182073		34.5333	-6.06667	-0.0324327		34.5333	-6.06667	0.0090606		34.5333	-6.06667	0.115026
34.0667	18.6667	-0.0976276		34.0667	18.6667	-0.212918		34.0667	18.6667	-0.220142		34.0667	18.6667	0.126928
34.0667	17.2667	-0.11006		34.0667	17.2667	-0.226241		34.0667	17.2667	-0.227352		34.0667	17.2667	0.167215
34.5333	-7.93333	0.00859562		34.5333	-7.93333	-0.0214561		34.5333	-7.93333	0.030869		34.5333	-7.93333	0.114901
34.5333	-8.865	0.0143234		34.5333	-8.865	-0.0137661		34.5333	-8.865	0.0389334		34.5333	-8.865	0.121014
34.0667	15.8667	-0.120351		34.0667	15.8667	-0.234245		34.0667	15.8667	-0.230527		34.0667	15.8667	0.196833
34.5333	-9.79833	0.047247		34.5333	-9.79833	0.0308939		34.5333	-9.79833	0.0676457		34.5333	-9.79833	0.178313
34.0667	14.4667	-0.135399		34.0667	14.4667	-0.242137		34.0667	14.4667	-0.232232		34.0667	14.4667	0.229799
34.5333	-9.935	0.0608111		34.5333	-9.935	0.0527652		34.5333	-9.935	0.0807097		34.5333	-9.935	0.20417
34.0667	13.5333	-0.141503		34.0667	13.5333	-0.244528		34.0667	13.5333	-0.231949		34.0667	13.5333	0.239477
34.0667	12.1333	-0.153191		34.0667	12.1333	-0.244914		34.0667	12.1333	-0.229319		34.0667	12.1333	0.252742
34.5333	-10.8683	0.0873703		34.5333	-10.8683	0.102202		34.5333	-10.8683	0.106215		34.5333	-10.8683	0.276993
34.5333	-11.6667	0.0905075		34.5333	-11.6667	0.116326		34.5333	-11.6667	0.112253		34.5333	-11.6667	0.294886
34.0667	10.4017	-0.18072		34.0667	10.4017	-0.230274		34.0667	10.4017	-0.224149		34.0667	10.4017	0.276903
34.5333	-13.5333	0.0789607		34.5333	-13.5333	0.143139		34.5333	-13.5333	0.118162		34.5333	-13.5333	0.311321
34.0667	9.33167	-0.217585		34.0667	9.33167	-0.197062		34.0667	9.33167	-0.216374		34.0667	9.33167	0.318895
34.5333	-14.9333	0.0640687		34.5333	-14.9333	0.151131		34.5333	-14.9333	0.115965		34.5333	-14.9333	0.308139
34.5333	-15.8667	0.05424		34.5333	-15.8667	0.151588		34.5333	-15.8667	0.112877		34.5333	-15.8667	0.299354
34.0667	7.93333	-0.22607		34.0667	7.93333	-0.171601		34.0667	7.93333	-0.203565		34.0667	7.93333	0.337564
34.5333	-17.7333	0.014927		34.5333	-17.7333	0.150191		34.5333	-17.7333	0.0993138		34.5333	-17.7333	0.266691
34.0667	6.06667	-0.207026		34.0667	6.06667	-0.140693		34.0667	6.06667	-0.175928		34.0667	6.06667	0.338001
34.5333	-18.6667	0.00400323		34.5333	-18.6667	0.148812		34.5333	-18.6667	0.0951209		34.5333	-18.6667	0.257602
34.0667	5.13333	-0.193323		34.0667	5.13333	-0.127017		34.0667	5.13333	-0.161501		34.0667	5.13333	0.329707
34.5333	-20.5333	-0.036032		34.5333	-20.5333	0.140092		34.5333	-20.5333	0.07786		34.5333	-20.5333	0.228553
34.0667	3.26667	-0.166635		34.0667	3.26667	-0.106876		34.0667	3.26667	-0.137185		34.0667	3.26667	0.306735
34.5333	-21.4667	-0.0460373		34.5333	-21.4667	0.136994		34.5333	-21.4667	0.0730161		34.5333	-21.4667	0.221533
34.0667	1.86667	-0.132556		34.0667	1.86667	-0.0879118		34.0667	1.86667	-0.110179		34.0667	1.86667	0.273123
34.5333	-22.8667	-0.0693236		34.5333	-22.8667	0.124129		34.5333	-22.8667	0.059152		34.5333	-22.8667	0.198436
34.0667	0.466667	-0.105622		34.0667	0.466667	-0.075108		34.0667	0.466667	-0.0895487		34.0667	0.466667	0.241939
34.5333	-24.7333	-0.105779		34.5333	-24.7333	0.100063		34.5333	-24.7333	0.0337485		34.5333	-24.7333	0.160113
34.0667	-0.933333	-0.0694507		34.0667	-0.933333	-0.0597681		34.0667	-0.933333	-0.0628304		34.0667	-0.933333	0.199592
34.5333	-25.6667	-0.113835		34.5333	-25.6667	0.0924569		34.5333	-25.6667	0.0266495		34.5333	-25.6667	0.149862
34.0667	-1.86667	-0.0474659		34.0667	-1.86667	-0.0512584		34.0667	-1.86667	-0.0454031		34.0667	-1.86667	0.174115
34.5333	-27.0667	-0.12761		34.5333	-27.0667	0.0708318		34.5333	-27.0667	0.0104542		34.5333	-27.0667	0.125742
34.0667	-3.26667	-0.0242124		34.0667	-3.26667	-0.0428642		34.0667	-3.26667	-0.0225016		34.0667	-3.26667	0.13906
34.5333	-28.9333	-0.138508		34.5333	-28.9333	0.0360827		34.5333	-28.9333	-0.0113615		34.5333	-28.9333	0.0961541
34.0667	-5.13333	-0.00479599		34.0667	-5.13333	-0.0344631		34.0667	-5.13333	0.00177988		34.0667	-5.13333	0.117238
34.5333	-29.5317	-0.13854		34.5333	-29.5317	0.0203516		34.5333	-29.5317	-0.0182981		34.5333	-29.5317	0.0873341
34.0667	-6.53333	0.00604057		34.0667	-6.53333	-0.0266487		34.0667	-6.53333	0.0187453		34.0667	-6.53333	0.120003
34.5333	-29.8	-0.137674		34.5333	-29.8	-0.00216797		34.5333	-29.8	-0.0273755		34.5333	-29.8	0.0759602
34.0667	-7.46667	0.00994417		34.0667	-7.46667	-0.0224444		34.0667	-7.46667	0.0264581		34.0667	-7.46667	0.120637
34.5333	-30.6017	-0.133912		34.5333	-30.6017	-0.0449213		34.5333	-30.6017	-0.0434494		34.5333	-30.6017	0.0560064
34.0667	-9.33167	0.0336748		34.0667	-9.33167	0.00901105		34.0667	-9.33167	0.0545686		34.0667	-9.33167	0.152438
34.5333	-31.7333	-0.129757		34.5333	-31.7333	-0.064102		34.5333	-31.7333	-0.049904		34.5333	-31.7333	0.0455846
34.5333	-33.1333	-0.127033		34.5333	-33.1333	-0.0676769		34.5333	-33.1333	-0.0507787		34.5333	-33.1333	0.041565
34.0667	-10.4017	0.0747691		34.0667	-10.4017	0.0749639		34.0667	-10.4017	0.0933558		34.0667	-10.4017	0.230654
34.5333	-34.0667	-0.125929		34.5333	-34.0667	-0.0682062		34.5333	-34.0667	-0.050821		34.5333	-34.0667	0.0398717
34.0667	-12.1333	0.0878704		34.0667	-12.1333	0.121114		34.0667	-12.1333	0.113652		34.0667	-12.1333	0.292046
34.0667	-13.0667	0.0828223		34.0667	-13.0667	0.134156		34.0667	-13.0667	0.116566		34.0667	-13.0667	0.302146
33.1333	34.5333	0.0602721		33.1333	34.5333	0.0668011		33.1333	34.5333	0.0821552		33.1333	34.5333	0.179375
34.0667	-14.4667	0.0721701		34.0667	-14.4667	0.14616		34.0667	-14.4667	0.11709		34.0667	-14.4667	0.307695
33.1333	32.6667	0.0579443		33.1333	32.6667	0.0609796		33.1333	32.6667	0.0718026		33.1333	32.6667	0.167129
34.0667	-16.3333	0.04331		34.0667	-16.3333	0.148232		34.0667	-16.3333	0.10815		34.0667	-16.3333	0.283194
34.0667	-17.2667	0.0251128		34.0667	-17.2667	0.148098		34.0667	-17.2667	0.102042		34.0667	-17.2667	0.269433
33.1333	31.2667	0.0518009		33.1333	31.2667	0.0460677		33.1333	31.2667	0.0499981		33.1333	31.2667	0.145731
33.1333	29.8667	0.0376486		33.1333	29.8667	0.014347		33.1333	29.8667	0.00340177		33.1333	29.8667	0.0941537
34.0667	-19.1333	-0.00741229		34.0667	-19.1333	0.144111		34.0667	-19.1333	0.0895387		34.0667	-19.1333	0.24282
33.1333	28.9333	0.0259703		33.1333	28.9333	-0.0100479		33.1333	28.9333	-0.0312569		33.1333	28.9333	0.064077
34.0667	-20.0667	-0.0263402		34.0667	-20.0667	0.139882		34.0667	-20.0667	0.0813385		34.0667	-20.0667	0.230764
33.1333	27.5333	0.0108284		33.1333	27.5333	-0.0398371		33.1333	27.5333	-0.0675713		33.1333	27.5333	0.051742
34.0667	-21.9333	-0.0562222		34.0667	-21.9333	0.130461		34.0667	-21.9333	0.0667686		34.0667	-21.9333	0.210028
33.1333	26.1333	-0.00940547		33.1333	26.1333	-0.077567		33.1333	26.1333	-0.107603		33.1333	26.1333	0.0338795
34.0667	-23.3333	-0.0824903		34.0667	-23.3333	0.114084		34.0667	-23.3333	0.0500416		34.0667	-23.3333	0.18258
33.1333	24.7333	-0.0269557		33.1333	24.7333	-0.108161		33.1333	24.7333	-0.136841		33.1333	24.7333	0.0145214
34.0667	-24.2667	-0.0976561		34.0667	-24.2667	0.103463		34.0667	-24.2667	0.0392023		34.0667	-24.2667	0.166235
33.1333	23.3333	-0.0405494		33.1333	23.3333	-0.130179		33.1333	23.3333	-0.15653		33.1333	23.3333	0
34.0667	-26.1333	-0.121726		34.0667	-26.1333	0.0796434		34.0667	-26.1333	0.0175523		34.0667	-26.1333	0.135438
33.1333	21.4667	-0.0665852		33.1333	21.4667	-0.168907		33.1333	21.4667	-0.188542		33.1333	21.4667	0.0287005
34.0667	-27.5333	-0.1331		34.0667	-27.5333	0.0547559		34.0667	-27.5333	0.00067929		34.0667	-27.5333	0.111539
34.0667	-28.4667	-0.136857		34.0667	-28.4667	0.0396114		34.0667	-28.4667	-0.00833578		34.0667	-28.4667	0.0993744
33.1333	20.0667	-0.0804695		33.1333	20.0667	-0.188176		33.1333	20.0667	-0.203263		33.1333	20.0667	0.0782802
33.1333	18.6667	-0.0973573		33.1333	18.6667	-0.20932		33.1333	18.6667	-0.217679		33.1333	18.6667	0.135555
34.0667	-30.135	-0.136353		34.0667	-30.135	-0.0252985		34.0667	-30.135	-0.0364523		34.0667	-30.135	0.0643805
33.1333	17.2667	-0.111363		33.1333	17.2667	-0.224529		33.1333	17.2667	-0.226402		33.1333	17.2667	0.176777
34.0667	-31.2667	-0.131666		34.0667	-31.2667	-0.0559926		34.0667	-31.2667	-0.0473277		34.0667	-31.2667	0.0495577
33.1333	16.3333	-0.119045		33.1333	16.3333	-0.229767		33.1333	16.3333	-0.228879		33.1333	16.3333	0.199424
34.0667	-32.6667	-0.128352		34.0667	-32.6667	-0.0650011		34.0667	-32.6667	-0.0500727		34.0667	-32.6667	0.0426695
33.1333	14.4667	-0.138066		33.1333	14.4667	-0.240056		33.1333	14.4667	-0.231825		33.1333	14.4667	0.239926
33.1333	13.5333	-0.144149		33.1333	13.5333	-0.24252		33.1333	13.5333	-0.231897		33.1333	13.5333	0.246554
34.0667	-34.5333	-0.124869		34.0667	-34.5333	-0.0683105		34.0667	-34.5333	-0.0507328		34.0667	-34.5333	0.0380316
33.1333	12.1333	-0.15876		33.1333	12.1333	-0.240632		33.1333	12.1333	-0.229536		33.1333	12.1333	0.263221
33.1333	10.7333	-0.182946		33.1333	10.7333	-0.22578		33.1333	10.7333	-0.223622		33.1333	10.7333	0.285952
32.6667	34.0667	0.0609018		32.6667	34.0667	0.0686744		32.6667	34.0667	0.0833702		32.6667	34.0667	0.177467
32.6667	33.1333	0.0602254		32.6667	33.1333	0.0669674		32.6667	33.1333	0.0799411		32.6667	33.1333	0.17305
33.1333	9.33333	-0.211044		33.1333	9.33333	-0.196804		33.1333	9.33333	-0.213785		33.1333	9.33333	0.320341
32.6667	31.7333	0.0554949		32.6667	31.7333	0.0553066		32.6667	31.7333	0.0610651		32.6667	31.7333	0.1527
33.1333	7.93333	-0.217402		33.1333	7.93333	-0.16996		33.1333	7.93333	-0.198742		33.1333	7.93333	0.340103
32.6667	30.3333	0.0451355		32.6667	30.3333	0.0313565		32.6667	30.3333	0.0265306		32.6667	30.3333	0.117329
33.1333	6.53333	-0.204073		33.1333	6.53333	-0.14375		33.1333	6.53333	-0.176865		33.1333	6.53333	0.343661
32.6667	28.4667	0.0205966		32.6667	28.4667	-0.0202277		32.6667	28.4667	-0.0436008		32.6667	28.4667	0.0575726
33.1333	4.66667	-0.18074		33.1333	4.66667	-0.118962		33.1333	4.66667	-0.151838		33.1333	4.66667	0.328445
33.1333	3.73333	-0.165938		33.1333	3.73333	-0.107978		33.1333	3.73333	-0.138774		33.1333	3.73333	0.316214
32.6667	27.0667	0.0021474		32.6667	27.0667	-0.0557041		32.6667	27.0667	-0.0838543		32.6667	27.0667	0.0416081
32.6667	25.6667	-0.0167017		32.6667	25.6667	-0.089868		32.6667	25.6667	-0.118761		32.6667	25.6667	0.0237235
33.1333	1.86667	-0.122515		33.1333	1.86667	-0.0830798		33.1333	1.86667	-0.104216		33.1333	1.86667	0.273332
33.1333	0.933333	-0.103971		33.1333	0.933333	-0.0742774		33.1333	0.933333	-0.0899162		33.1333	0.933333	0.24994
32.6667	24.2667	-0.0333308		32.6667	24.2667	-0.118051		32.6667	24.2667	-0.1453		32.6667	24.2667	0.00501158
33.1333	-0.466667	-0.068705		33.1333	-0.466667	-0.0588132		33.1333	-0.466667	-0.0649313		33.1333	-0.466667	0.214813
32.6667	22.8667	-0.0469965		32.6667	22.8667	-0.138673		32.6667	22.8667	-0.163131		32.6667	22.8667	0
32.6667	21.9333	-0.0571967		32.6667	21.9333	-0.153561		32.6667	21.9333	-0.17556		32.6667	21.9333	0.00555652
33.1333	-2.33333	-0.0323634		33.1333	-2.33333	-0.0447646		33.1333	-2.33333	-0.0374116		33.1333	-2.33333	0.177862
32.6667	20.5333	-0.0736253		32.6667	20.5333	-0.177478		32.6667	20.5333	-0.19504		32.6667	20.5333	0.0627699
33.1333	-3.73333	-0.0105331		33.1333	-3.73333	-0.0368458		33.1333	-3.73333	-0.0154211		33.1333	-3.73333	0.149401
32.6667	19.1333	-0.0892701		32.6667	19.1333	-0.197548		32.6667	19.1333	-0.209724		32.6667	19.1333	0.116258
33.1333	-5.13333	0.0060378		33.1333	-5.13333	-0.0290668		33.1333	-5.13333	0.00583414		33.1333	-5.13333	0.130818
32.6667	17.7333	-0.10493		32.6667	17.7333	-0.215282		32.6667	17.7333	-0.221319		32.6667	17.7333	0.165641
33.1333	-6.53333	0.0140067		33.1333	-6.53333	-0.0219527		33.1333	-6.53333	0.0224235		33.1333	-6.53333	0.130165
33.1333	-7.46667	0.0198338		33.1333	-7.46667	-0.0150474		33.1333	-7.46667	0.0317046		33.1333	-7.46667	0.134411
32.6667	15.8667	-0.125685		32.6667	15.8667	-0.228166		32.6667	15.8667	-0.228306		32.6667	15.8667	0.226558
33.1333	-8.86667	0.0440737		33.1333	-8.86667	0.0151004		33.1333	-8.86667	0.0581143		33.1333	-8.86667	0.166561
32.6667	14.9333	-0.135135		32.6667	14.9333	-0.232685		32.6667	14.9333	-0.229979		32.6667	14.9333	0.245521
33.1333	-10.2667	0.0747541		33.1333	-10.2667	0.0672431		33.1333	-10.2667	0.090086		33.1333	-10.2667	0.223265
32.6667	13.0667	-0.15392		32.6667	13.0667	-0.2398		32.6667	13.0667	-0.230784		32.6667	13.0667	0.26272
33.1333	-11.6667	0.0877312		33.1333	-11.6667	0.107518		33.1333	-11.6667	0.109176		33.1333	-11.6667	0.267993
32.6667	11.6667	-0.170481		32.6667	11.6667	-0.232996		32.6667	11.6667	-0.227295		32.6667	11.6667	0.277437
33.1333	-13.5333	0.0798697		33.1333	-13.5333	0.133637		33.1333	-13.5333	0.115583		33.1333	-13.5333	0.29379
32.6667	10.2667	-0.196455		32.6667	10.2667	-0.208805		32.6667	10.2667	-0.217145		32.6667	10.2667	0.310566
33.1333	-14.4667	0.0723102		33.1333	-14.4667	0.140266		33.1333	-14.4667	0.115324		33.1333	-14.4667	0.295885
32.6667	8.86667	-0.211569		32.6667	8.86667	-0.181353		32.6667	8.86667	-0.203997		32.6667	8.86667	0.335463
33.1333	-15.8667	0.04981		33.1333	-15.8667	0.141488		33.1333	-15.8667	0.10799		33.1333	-15.8667	0.274165
32.6667	7.46667	-0.208305		32.6667	7.46667	-0.15528		32.6667	7.46667	-0.185867		32.6667	7.46667	0.34596
33.1333	-17.7333	0.0166287		33.1333	-17.7333	0.142608		33.1333	-17.7333	0.0972685		33.1333	-17.7333	0.252594
32.6667	6.06667	-0.191978		32.6667	6.06667	-0.134208		32.6667	6.06667	-0.166718		32.6667	6.06667	0.346191
33.1333	-18.6667	-0.000160868		33.1333	-18.6667	0.140498		33.1333	-18.6667	0.0908496		33.1333	-18.6667	0.23921
32.6667	5.13333	-0.179003		32.6667	5.13333	-0.121109		32.6667	5.13333	-0.153604		32.6667	5.13333	0.339112
33.1333	-20.5333	-0.0356699		33.1333	-20.5333	0.132313		33.1333	-20.5333	0.075339		33.1333	-20.5333	0.21699
32.6667	3.26667	-0.146886		32.6667	3.26667	-0.0971861		32.6667	3.26667	-0.125839		32.6667	3.26667	0.313639
33.1333	-21.4667	-0.0532482		33.1333	-21.4667	0.127048		33.1333	-21.4667	0.0668623		33.1333	-21.4667	0.205881
32.6667	2.33333	-0.127806		32.6667	2.33333	-0.0861055		32.6667	2.33333	-0.111246		32.6667	2.33333	0.297593
33.1333	-22.8667	-0.0802849		33.1333	-22.8667	0.111253		33.1333	-22.8667	0.0504618		33.1333	-22.8667	0.179076
32.6667	0.466667	-0.0806893		32.6667	0.466667	-0.0635457		32.6667	0.466667	-0.0747397		32.6667	0.466667	0.235677
33.1333	-24.7333	-0.104338		33.1333	-24.7333	0.09249		33.1333	-24.7333	0.0324277		33.1333	-24.7333	0.152198
32.6667	-0.933333	-0.0529548		32.6667	-0.933333	-0.051857		32.6667	-0.933333	-0.0560156		32.6667	-0.933333	0.21689
32.6667	-1.86667	-0.035972		32.6667	-1.86667	-0.045174		32.6667	-1.86667	-0.0442961		32.6667	-1.86667	0.204391
33.1333	-26.1333	-0.123077		33.1333	-26.1333	0.0714528		33.1333	-26.1333	0.0141329		33.1333	-26.1333	0.127081
32.6667	-3.26667	-0.0106495		32.6667	-3.26667	-0.036347		32.6667	-3.26667	-0.0213507		32.6667	-3.26667	0.169273
33.1333	-27.5333	-0.133689		33.1333	-27.5333	0.0491394		33.1333	-27.5333	-0.00144179		33.1333	-27.5333	0.10608
32.6667	-4.66667	0.00637394		32.6667	-4.66667	-0.029446		32.6667	-4.66667	-0.00119154		32.6667	-4.66667	0.144469
33.1333	-28.9333	-0.137313		33.1333	-28.9333	0.0231054		33.1333	-28.9333	-0.0154821		33.1333	-28.9333	0.0873232
32.6667	-6.06667	0.0198733		32.6667	-6.06667	-0.0208549		32.6667	-6.06667	0.0182068		32.6667	-6.06667	0.141793
33.1333	-30.3333	-0.135706		33.1333	-30.3333	-0.0258506		33.1333	-30.3333	-0.036553		33.1333	-30.3333	0.060778
33.1333	-31.7333	-0.130913		33.1333	-31.7333	-0.0548889		33.1333	-31.7333	-0.0469167		33.1333	-31.7333	0.0471868
32.6667	-7.93333	0.0399071		32.6667	-7.93333	0.0036266		32.6667	-7.93333	0.0478566		32.6667	-7.93333	0.159729
33.1333	-32.6667	-0.128298		33.1333	-32.6667	-0.0615246		33.1333	-32.6667	-0.0489409		33.1333	-32.6667	0.0419111
32.6667	-9.33333	0.0629781		32.6667	-9.33333	0.0377176		32.6667	-9.33333	0.0729548		32.6667	-9.33333	0.195606
33.1333	-34.5333	-0.123849		33.1333	-34.5333	-0.0680122		33.1333	-34.5333	-0.0505241		33.1333	-34.5333	0.0360154
32.6667	-10.7333	0.0849312		32.6667	-10.7333	0.0866582		32.6667	-10.7333	0.100531		32.6667	-10.7333	0.239947
32.6667	-12.1333	0.0880102		32.6667	-12.1333	0.110038		32.6667	-12.1333	0.109871		32.6667	-12.1333	0.264243
32.6667	-13.0667	0.0830562		32.6667	-13.0667	0.122144		32.6667	-13.0667	0.112537		32.6667	-13.0667	0.274788
31.7333	34.0667	0.0618486		31.7333	34.0667	0.0715704		31.7333	34.0667	0.0862098		31.7333	34.0667	0.176529
31.7333	33.1333	0.0612247		31.7333	33.1333	0.070139		31.7333	33.1333	0.0818869		31.7333	33.1333	0.169194
32.6667	-14.9333	0.0640908		32.6667	-14.9333	0.137335		32.6667	-14.9333	0.111413		32.6667	-14.9333	0.279307
31.7333	31.2667	0.0555777		31.7333	31.2667	0.0568085		31.7333	31.2667	0.0577268		31.7333	31.2667	0.139119
32.6667	-16.3333	0.0416359		32.6667	-16.3333	0.135606		32.6667	-16.3333	0.102861		32.6667	-16.3333	0.254087
32.6667	-17.2667	0.0248137		32.6667	-17.2667	0.136157		32.6667	-17.2667	0.0975962		32.6667	-17.2667	0.243825
31.7333	29.8667	0.0441194		31.7333	29.8667	0.0306319		31.7333	29.8667	0.0222601		31.7333	29.8667	0.107202
32.6667	-19.1333	-0.00960499		32.6667	-19.1333	0.131825		32.6667	-19.1333	0.0845021		32.6667	-19.1333	0.220876
31.7333	28.4667	0.02383		31.7333	28.4667	-0.0120889		31.7333	28.4667	-0.0328592		31.7333	28.4667	0.0572885
32.6667	-20.0667	-0.02713		32.6667	-20.0667	0.127105		32.6667	-20.0667	0.076679		32.6667	-20.0667	0.21011
31.7333	27.0667	0.00462477		31.7333	27.0667	-0.04946		31.7333	27.0667	-0.0754683		31.7333	27.0667	0.0373916
32.6667	-21.9333	-0.0674187		32.6667	-21.9333	0.115373		32.6667	-21.9333	0.0573322		32.6667	-21.9333	0.186726
31.7333	25.6667	-0.0136994		31.7333	25.6667	-0.0827696		31.7333	25.6667	-0.11013		31.7333	25.6667	0.0209078
32.6667	-23.3333	-0.0903327		32.6667	-23.3333	0.101146		32.6667	-23.3333	0.0428719		32.6667	-23.3333	0.16428
31.7333	24.2667	-0.0322242		31.7333	24.2667	-0.114258		31.7333	24.2667	-0.14054		31.7333	24.2667	0.00158775
32.6667	-24.2667	-0.0982749		32.6667	-24.2667	0.0948104		32.6667	-24.2667	0.0368867		32.6667	-24.2667	0.155187
31.7333	23.3333	-0.0428896		31.7333	23.3333	-0.130483		31.7333	23.3333	-0.155264		31.7333	23.3333	0
32.6667	-25.6667	-0.116125		32.6667	-25.6667	0.0759004		32.6667	-25.6667	0.0201734		32.6667	-25.6667	0.13182
31.7333	21.9333	-0.0576957		31.7333	21.9333	-0.151252		31.7333	21.9333	-0.173129		31.7333	21.9333	0.0286567
32.6667	-27.0667	-0.13002		32.6667	-27.0667	0.0552231		32.6667	-27.0667	0.00374518		32.6667	-27.0667	0.110868
31.7333	20.5333	-0.0735256		31.7333	20.5333	-0.17337		31.7333	20.5333	-0.191496		31.7333	20.5333	0.083456
32.6667	-28.4667	-0.135961		32.6667	-28.4667	0.03359		32.6667	-28.4667	-0.00942907		32.6667	-28.4667	0.0929672
31.7333	19.1333	-0.0897423		31.7333	19.1333	-0.193046		31.7333	19.1333	-0.206493		31.7333	19.1333	0.136702
32.6667	-29.8667	-0.136348		32.6667	-29.8667	-0.00729344		32.6667	-29.8667	-0.0287101		32.6667	-29.8667	0.0671498
31.7333	17.7333	-0.105903		31.7333	17.7333	-0.209749		31.7333	17.7333	-0.218216		31.7333	17.7333	0.186148
32.6667	-31.2667	-0.132466		32.6667	-31.2667	-0.0427769		32.6667	-31.2667	-0.0427208		32.6667	-31.2667	0.0500703
31.7333	16.3333	-0.122708		31.7333	16.3333	-0.219469		31.7333	16.3333	-0.224363		31.7333	16.3333	0.236233
32.6667	-33.1333	-0.125491		32.6667	-33.1333	-0.0619557		32.6667	-33.1333	-0.0487634		32.6667	-33.1333	0.0359081
31.7333	14.4667	-0.141593		31.7333	14.4667	-0.227035		31.7333	14.4667	-0.228184		31.7333	14.4667	0.271619
32.6667	-34.0667	-0.123029		32.6667	-34.0667	-0.0657229		32.6667	-34.0667	-0.049724		32.6667	-34.0667	0.0330901
31.7333	13.0667	-0.158385		31.7333	13.0667	-0.232593		31.7333	13.0667	-0.22896		31.7333	13.0667	0.280238
31.7333	12.1333	-0.168365		31.7333	12.1333	-0.2279		31.7333	12.1333	-0.226299		31.7333	12.1333	0.290246
31.2667	34.5333	0.0626581		31.2667	34.5333	0.0744669		31.2667	34.5333	0.0898654		31.2667	34.5333	0.176197
31.7333	10.2667	-0.192148		31.7333	10.2667	-0.198595		31.7333	10.2667	-0.211096		31.7333	10.2667	0.327901
31.2667	32.6667	0.0605927		31.2667	32.6667	0.070023		31.2667	32.6667	0.0750435		31.2667	32.6667	0.149361
31.7333	8.86667	-0.201468		31.7333	8.86667	-0.173871		31.7333	8.86667	-0.196753		31.7333	8.86667	0.347071
31.2667	31.7333	0.058506		31.2667	31.7333	0.0650513		31.2667	31.7333	0.0660802		31.2667	31.7333	0.138818
31.7333	7.46667	-0.198765		31.7333	7.46667	-0.150015		31.7333	7.46667	-0.179802		31.7333	7.46667	0.353694
31.2667	30.3333	0.050811		31.2667	30.3333	0.0466654		31.2667	30.3333	0.0412795		31.2667	30.3333	0.119122
31.7333	6.53333	-0.188714		31.7333	6.53333	-0.136311		31.7333	6.53333	-0.167913		31.7333	6.53333	0.355437
31.2667	28.9333	0.0342096		31.2667	28.9333	0.0103484		31.2667	28.9333	-0.00513073		31.2667	28.9333	0.080646
31.7333	4.66667	-0.160532		31.7333	4.66667	-0.108862		31.7333	4.66667	-0.140719		31.7333	4.66667	0.342625
31.2667	27.5333	0.0152048		31.2667	27.5333	-0.0281628		31.2667	27.5333	-0.0511842		31.2667	27.5333	0.044768
31.7333	3.73333	-0.143627		31.7333	3.73333	-0.0964034		31.7333	3.73333	-0.126203		31.7333	3.73333	0.3274
31.2667	26.1333	-0.00423032		31.2667	26.1333	-0.0647755		31.2667	26.1333	-0.0909833		31.2667	26.1333	0.0265556
31.7333	2.33333	-0.110945		31.7333	2.33333	-0.0769404		31.7333	2.33333	-0.102505		31.7333	2.33333	0.306482
31.2667	24.7333	-0.0204322		31.2667	24.7333	-0.0929649		31.2667	24.7333	-0.11938		31.2667	24.7333	0.0102891
31.7333	0.466667	-0.0665366		31.7333	0.466667	-0.0564035		31.7333	0.466667	-0.0683074		31.7333	0.466667	0.245333
31.7333	-0.466667	-0.0514428		31.7333	-0.466667	-0.0503186		31.7333	-0.466667	-0.0578256		31.7333	-0.466667	0.233836
31.2667	22.8667	-0.0494184		31.2667	22.8667	-0.137135		31.2667	22.8667	-0.160558		31.2667	22.8667	0.0121313
31.7333	-1.86667	-0.0198755		31.7333	-1.86667	-0.0374578		31.7333	-1.86667	-0.0384954		31.7333	-1.86667	0.221387
31.2667	21.4667	-0.0663365		31.2667	21.4667	-0.161382		31.2667	21.4667	-0.18158		31.2667	21.4667	0.0709389
31.2667	20.0667	-0.0804367		31.2667	20.0667	-0.179345		31.2667	20.0667	-0.196134		31.2667	20.0667	0.118674
31.7333	-3.73333	0.0136533		31.7333	-3.73333	-0.0257478		31.7333	-3.73333	-0.0102956		31.7333	-3.73333	0.189151
31.7333	-5.13333	0.0263238		31.7333	-5.13333	-0.0204255		31.7333	-5.13333	0.00687308		31.7333	-5.13333	0.16454
31.2667	18.6667	-0.0993395		31.2667	18.6667	-0.200134		31.2667	18.6667	-0.211878		31.2667	18.6667	0.17679
31.2667	17.2667	-0.113279		31.2667	17.2667	-0.211487		31.2667	17.2667	-0.219705		31.2667	17.2667	0.217409
31.7333	-6.53333	0.0422468		31.7333	-6.53333	-0.0091757		31.7333	-6.53333	0.0270747		31.7333	-6.53333	0.168248
31.2667	15.8667	-0.129012		31.2667	15.8667	-0.216113		31.2667	15.8667	-0.223305		31.2667	15.8667	0.266064
31.7333	-7.93333	0.0582147		31.7333	-7.93333	0.0136708		31.7333	-7.93333	0.0538318		31.7333	-7.93333	0.182427
31.2667	14.9333	-0.137102		31.2667	14.9333	-0.219051		31.2667	14.9333	-0.224996		31.2667	14.9333	0.281265
31.7333	-8.86667	0.0720367		31.7333	-8.86667	0.0333925		31.7333	-8.86667	0.0697407		31.7333	-8.86667	0.20084
31.2667	13.5333	-0.152134		31.2667	13.5333	-0.226024		31.2667	13.5333	-0.227534		31.2667	13.5333	0.28958
31.7333	-10.7333	0.0928127		31.7333	-10.7333	0.0848559		31.7333	-10.7333	0.100342		31.7333	-10.7333	0.241706
31.7333	-11.6667	0.0931299		31.7333	-11.6667	0.0982221		31.7333	-11.6667	0.105801		31.7333	-11.6667	0.246826
31.2667	11.6667	-0.175048		31.2667	11.6667	-0.213655		31.2667	11.6667	-0.220216		31.2667	11.6667	0.316894
31.2667	10.7333	-0.183345		31.2667	10.7333	-0.201279		31.2667	10.7333	-0.213137		31.2667	10.7333	0.332837
31.7333	-13.5333	0.0811991		31.7333	-13.5333	0.120152		31.7333	-13.5333	0.110187		31.7333	-13.5333	0.26218
31.7333	-14.4667	0.0702675		31.7333	-14.4667	0.127485		31.7333	-14.4667	0.109404		31.7333	-14.4667	0.263232
31.2667	9.33333	-0.193454		31.2667	9.33333	-0.18055		31.2667	9.33333	-0.200073		31.2667	9.33333	0.346656
31.7333	-15.8667	0.0505997		31.7333	-15.8667	0.126504		31.7333	-15.8667	0.101697		31.7333	-15.8667	0.239886
31.2667	7.93333	-0.194389		31.2667	7.93333	-0.156014		31.2667	7.93333	-0.183345		31.2667	7.93333	0.359185
31.7333	-17.7333	0.0166825		31.7333	-17.7333	0.127704		31.7333	-17.7333	0.0914885		31.7333	-17.7333	0.220799
31.2667	6.06667	-0.170847		31.2667	6.06667	-0.122679		31.2667	6.06667	-0.15524		31.2667	6.06667	0.366009
31.7333	-18.6667	-0.000848745		31.7333	-18.6667	0.125388		31.7333	-18.6667	0.0849632		31.7333	-18.6667	0.210871
31.2667	5.13333	-0.155243		31.2667	5.13333	-0.107706		31.2667	5.13333	-0.140895		31.2667	5.13333	0.361264
31.7333	-20.5333	-0.0352848		31.7333	-20.5333	0.114711		31.7333	-20.5333	0.0692426		31.7333	-20.5333	0.188914
31.2667	3.26667	-0.120048		31.2667	3.26667	-0.0818271		31.2667	3.26667	-0.110763		31.2667	3.26667	0.326186
31.7333	-21.9333	-0.0676718		31.7333	-21.9333	0.105399		31.7333	-21.9333	0.0538586		31.7333	-21.9333	0.171962
31.2667	1.86667	-0.0819057		31.2667	1.86667	-0.0616298		31.2667	1.86667	-0.084398		31.2667	1.86667	0.296348
31.2667	0.933333	-0.0647207		31.2667	0.933333	-0.0541063		31.2667	0.933333	-0.0714078		31.2667	0.933333	0.272874
31.7333	-23.3333	-0.0911434		31.7333	-23.3333	0.0949659		31.7333	-23.3333	0.0405759		31.7333	-23.3333	0.155605
31.7333	-24.2667	-0.098652		31.7333	-24.2667	0.0883017		31.7333	-24.2667	0.034732		31.7333	-24.2667	0.146343
31.2667	-0.933333	-0.0321565		31.2667	-0.933333	-0.0413265		31.2667	-0.933333	-0.0482557		31.2667	-0.933333	0.241521
31.7333	-26.1333	-0.119082		31.7333	-26.1333	0.0613465		31.7333	-26.1333	0.013569		31.7333	-26.1333	0.11375
31.2667	-2.33333	0.0110781		31.2667	-2.33333	-0.0243409		31.2667	-2.33333	-0.0221065		31.2667	-2.33333	0.22695
31.2667	-3.26667	0.0233476		31.2667	-3.26667	-0.0204658		31.2667	-3.26667	-0.0116796		31.2667	-3.26667	0.216767
31.7333	-27.5333	-0.130923		31.7333	-27.5333	0.0430395		31.7333	-27.5333	-0.00141207		31.7333	-27.5333	0.0973943
31.7333	-28.4667	-0.13402		31.7333	-28.4667	0.0276286		31.7333	-28.4667	-0.0105465		31.7333	-28.4667	0.083967
31.2667	-4.66667	0.0306687		31.2667	-4.66667	-0.0186242		31.2667	-4.66667	0.00282696		31.2667	-4.66667	0.185148
31.2667	-6.06667	0.0442755		31.2667	-6.06667	-0.0110328		31.2667	-6.06667	0.0195417		31.2667	-6.06667	0.175827
31.7333	-30.3333	-0.133268		31.7333	-30.3333	-0.0173061		31.7333	-30.3333	-0.0321479		31.7333	-30.3333	0.0525781
31.2667	-7.46667	0.0648796		31.2667	-7.46667	0.00698564		31.2667	-7.46667	0.043814		31.2667	-7.46667	0.190836
31.7333	-31.7333	-0.129374		31.7333	-31.7333	-0.0444874		31.7333	-31.7333	-0.0428661		31.7333	-31.7333	0.0417357
31.7333	-32.6667	-0.125042		31.7333	-32.6667	-0.0562333		31.7333	-32.6667	-0.0467515		31.7333	-32.6667	0.0335246
31.2667	-9.33333	0.0964263		31.2667	-9.33333	0.0511308		31.2667	-9.33333	0.0816468		31.2667	-9.33333	0.227569
31.7333	-34.0667	-0.119794		31.7333	-34.0667	-0.0655455		31.7333	-34.0667	-0.0493221		31.7333	-34.0667	0.027133
31.2667	-10.2667	0.100822		31.2667	-10.2667	0.0694761		31.2667	-10.2667	0.0926253		31.2667	-10.2667	0.238536
31.2667	-12.1333	0.0982329		31.2667	-12.1333	0.0979271		31.2667	-12.1333	0.104677		31.2667	-12.1333	0.244728
30.6017	34.5333	0.0625238		30.6017	34.5333	0.0756714		30.6017	34.5333	0.0870309		30.6017	34.5333	0.161602
31.2667	-13.0667	0.0905254		31.2667	-13.0667	0.108377		31.2667	-13.0667	0.106746		31.2667	-13.0667	0.244838
31.2667	-14.9333	0.065972		31.2667	-14.9333	0.122559		31.2667	-14.9333	0.104955		31.2667	-14.9333	0.244688
30.3333	33.1333	0.0607323		30.3333	33.1333	0.0724813		30.3333	33.1333	0.0734579		30.3333	33.1333	0.133483
31.2667	-16.3333	0.0449499		31.2667	-16.3333	0.118998		31.2667	-16.3333	0.095932		31.2667	-16.3333	0.217503
31.2667	-17.2667	0.0271059		31.2667	-17.2667	0.119288		31.2667	-17.2667	0.0908634		31.2667	-17.2667	0.20755
30.3333	31.7333	0.0578568		30.3333	31.7333	0.065707		30.3333	31.7333	0.061668		30.3333	31.7333	0.1214
31.2667	-19.1333	-0.00843308		31.2667	-19.1333	0.114427		31.2667	-19.1333	0.0779441		31.2667	-19.1333	0.19052
30.3333	30.3333	0.050807		30.3333	30.3333	0.049416		30.3333	30.3333	0.0401999		30.3333	30.3333	0.106012
31.2667	-20.0667	-0.0258471		31.2667	-20.0667	0.109598		31.2667	-20.0667	0.0703728		31.2667	-20.0667	0.180941
30.3333	28.4667	0.0327481		30.3333	28.4667	0.00976279		30.3333	28.4667	-0.00760373		30.3333	28.4667	0.0743969
31.2667	-21.4667	-0.051435		31.2667	-21.4667	0.105315		31.2667	-21.4667	0.0599424		31.2667	-21.4667	0.172669
30.3333	27.0667	0.0157474		30.3333	27.0667	-0.0244337		30.3333	27.0667	-0.0466095		30.3333	27.0667	0.0489299
31.2667	-22.8667	-0.0824829		31.2667	-22.8667	0.0934533		31.2667	-22.8667	0.0437166		31.2667	-22.8667	0.153768
30.3333	25.6667	-0.00448689		30.3333	25.6667	-0.0624443		30.3333	25.6667	-0.087554		30.3333	25.6667	0.0250285
31.2667	-24.7333	-0.104368		31.2667	-24.7333	0.0730465		31.2667	-24.7333	0.0263891		31.2667	-24.7333	0.126044
30.3333	24.7333	-0.0158269		30.3333	24.7333	-0.0813732		30.3333	24.7333	-0.106865		30.3333	24.7333	0.0161291
31.2667	-25.6667	-0.112834		31.2667	-25.6667	0.0614294		31.2667	-25.6667	0.0174801		31.2667	-25.6667	0.111827
30.3333	22.8667	-0.0476875		30.3333	22.8667	-0.128345		30.3333	22.8667	-0.151877		30.3333	22.8667	0.04774
31.2667	-27.0667	-0.125541		31.2667	-27.0667	0.0449971		31.2667	-27.0667	0.00322472		31.2667	-27.0667	0.0957724
30.3333	21.4667	-0.0676395		30.3333	21.4667	-0.157839		30.3333	21.4667	-0.178464		30.3333	21.4667	0.102516
30.3333	20.5333	-0.0777725		30.3333	20.5333	-0.169641		30.3333	20.5333	-0.188605		30.3333	20.5333	0.137202
31.2667	-28.9333	-0.131784		31.2667	-28.9333	0.00573791		31.2667	-28.9333	-0.0196894		31.2667	-28.9333	0.0603591
31.2667	-29.8667	-0.131481		31.2667	-29.8667	-0.0114586		31.2667	-29.8667	-0.0284584		31.2667	-29.8667	0.0487971
30.3333	18.6667	-0.101998		30.3333	18.6667	-0.195351		30.3333	18.6667	-0.208999		30.3333	18.6667	0.208562
31.2667	-31.2667	-0.129533		31.2667	-31.2667	-0.0313453		31.2667	-31.2667	-0.0375002		31.2667	-31.2667	0.0407027
30.3333	17.7333	-0.110729		30.3333	17.7333	-0.202679		30.3333	17.7333	-0.214495		30.3333	17.7333	0.230729
31.2667	-33.1333	-0.119597		31.2667	-33.1333	-0.0594728		31.2667	-33.1333	-0.0473012		31.2667	-33.1333	0.0230871
30.3333	16.3333	-0.126539		30.3333	16.3333	-0.206868		30.3333	16.3333	-0.218367		30.3333	16.3333	0.281541
31.2667	-34.5333	-0.11672		31.2667	-34.5333	-0.0683347		31.2667	-34.5333	-0.0498384		31.2667	-34.5333	0.0238771
30.3333	14.9333	-0.139898		30.3333	14.9333	-0.210834		30.3333	14.9333	-0.221284		30.3333	14.9333	0.306954
30.3333	13.5333	-0.155128		30.3333	13.5333	-0.214736		30.3333	13.5333	-0.222978		30.3333	13.5333	0.317853
30.3333	12.1333	-0.170923		30.3333	12.1333	-0.207056		30.3333	12.1333	-0.218224		30.3333	12.1333	0.336644
30.135	34.0667	0.0615679		30.135	34.0667	0.0754577		30.135	34.0667	0.0777867		30.135	34.0667	0.132195
30.3333	10.2667	-0.179403		30.3333	10.2667	-0.186924		30.3333	10.2667	-0.204997		30.3333	10.2667	0.356322
30.3333	8.86667	-0.182192		30.3333	8.86667	-0.164846		30.3333	8.86667	-0.18937		30.3333	8.86667	0.369719
30.3333	7.46667	-0.178429		30.3333	7.46667	-0.140861		30.3333	7.46667	-0.171106		30.3333	7.46667	0.376714
29.8667	32.6667	0.0588235		29.8667	32.6667	0.069695		29.8667	32.6667	0.0648813		29.8667	32.6667	0.11407
30.3333	6.53333	-0.164809		30.3333	6.53333	-0.121918		30.3333	6.53333	-0.155298		30.3333	6.53333	0.381124
29.8667	31.2667	0.0546759		29.8667	31.2667	0.0595973		29.8667	31.2667	0.0511641		29.8667	31.2667	0.106674
30.3333	4.66667	-0.130807		30.3333	4.66667	-0.0897312		30.3333	4.66667	-0.125333		30.3333	4.66667	0.375118
29.8667	29.8667	0.0450892		29.8667	29.8667	0.0390128		29.8667	29.8667	0.0253604		29.8667	29.8667	0.0883788
29.8667	28.9333	0.0373659		29.8667	28.9333	0.0217748		29.8667	28.9333	0.00527996		29.8667	28.9333	0.0781284
30.3333	3.26667	-0.102568		30.3333	3.26667	-0.0707272		30.3333	3.26667	-0.102523		30.3333	3.26667	0.344983
29.8667	27.5333	0.0249902		29.8667	27.5333	-0.00492522		29.8667	27.5333	-0.0247757		29.8667	27.5333	0.0622554
30.3333	1.86667	-0.0673444		30.3333	1.86667	-0.0525426		30.3333	1.86667	-0.0783954		30.3333	1.86667	0.312282
29.8667	26.1333	0.00584361		29.8667	26.1333	-0.0411582		29.8667	26.1333	-0.0644663		29.8667	26.1333	0.0389516
30.3333	0.466667	-0.0431758		30.3333	0.466667	-0.0429686		30.3333	0.466667	-0.0607341		30.3333	0.466667	0.284555
30.3333	-0.466667	-0.022902		30.3333	-0.466667	-0.0348759		30.3333	-0.466667	-0.0478264		30.3333	-0.466667	0.271194
29.8667	24.2667	-0.0231523		29.8667	24.2667	-0.0883107		29.8667	24.2667	-0.113034		29.8667	24.2667	0.0172322
29.8667	23.3333	-0.0350407		29.8667	23.3333	-0.105826		29.8667	23.3333	-0.130163		29.8667	23.3333	0.0324793
30.3333	-2.33333	0.0318132		30.3333	-2.33333	-0.0136679		30.3333	-2.33333	-0.015657		30.3333	-2.33333	0.254522
29.8667	21.9333	-0.058725		29.8667	21.9333	-0.140776		29.8667	21.9333	-0.163464		29.8667	21.9333	0.101118
30.3333	-3.73333	0.0472588		30.3333	-3.73333	-0.009754		30.3333	-3.73333	-0.00223491		30.3333	-3.73333	0.236895
30.3333	-5.13333	0.0537512		30.3333	-5.13333	-0.00798641		30.3333	-5.13333	0.0121108		30.3333	-5.13333	0.204913
29.8667	20.0667	-0.0851395		29.8667	20.0667	-0.169888		29.8667	20.0667	-0.189493		29.8667	20.0667	0.191713
30.3333	-6.06667	0.0656838		30.3333	-6.06667	-0.00164869		30.3333	-6.06667	0.0245851		30.3333	-6.06667	0.200924
29.8667	19.1333	-0.0955191		29.8667	19.1333	-0.180833		29.8667	19.1333	-0.198505		29.8667	19.1333	0.219039
30.3333	-7.46667	0.095211		30.3333	-7.46667	0.0182993		30.3333	-7.46667	0.0499697		30.3333	-7.46667	0.223748
29.8667	17.2667	-0.116496		29.8667	17.2667	-0.198651		29.8667	17.2667	-0.212695		29.8667	17.2667	0.266919
30.3333	-9.33333	0.117285		30.3333	-9.33333	0.0522109		30.3333	-9.33333	0.081235		30.3333	-9.33333	0.245332
30.6017	-34.5333	-0.113981		30.6017	-34.5333	-0.0649342		30.6017	-34.5333	-0.0484819		30.6017	-34.5333	0.016864
29.8667	15.8667	-0.133492		29.8667	15.8667	-0.202897		29.8667	15.8667	-0.216836		29.8667	15.8667	0.312276
30.3333	-10.7333	0.113465		30.3333	-10.7333	0.0728792		30.3333	-10.7333	0.093924		30.3333	-10.7333	0.246809
29.8667	14.4667	-0.148165		29.8667	14.4667	-0.207143		29.8667	14.4667	-0.219545		29.8667	14.4667	0.328009
30.3333	-11.6667	0.111924		30.3333	-11.6667	0.0864935		30.3333	-11.6667	0.099793		30.3333	-11.6667	0.247244
29.8667	13.0667	-0.163634		29.8667	13.0667	-0.207096		29.8667	13.0667	-0.219128		29.8667	13.0667	0.336814
30.3333	-13.5333	0.093051		30.3333	-13.5333	0.105851		30.3333	-13.5333	0.103679		30.3333	-13.5333	0.232785
29.8	34.5333	0.0603599		29.8	34.5333	0.0761532		29.8	34.5333	0.0699468		29.8	34.5333	0.0955609
29.8667	11.6667	-0.171804		29.8667	11.6667	-0.195967		29.8667	11.6667	-0.212333		29.8667	11.6667	0.357869
30.3333	-14.4667	0.0783635		30.3333	-14.4667	0.112102		30.3333	-14.4667	0.102517		30.3333	-14.4667	0.229367
29.8667	10.7333	-0.17434		29.8667	10.7333	-0.186406		29.8667	10.7333	-0.206019		29.8667	10.7333	0.366307
29.5317	34.5333	0.0591116		29.5317	34.5333	0.0767524		29.5317	34.5333	0.0626356		29.5317	34.5333	0.0767524
30.3333	-15.8667	0.0586628		30.3333	-15.8667	0.109529		30.3333	-15.8667	0.0942084		30.3333	-15.8667	0.203272
29.8667	9.33333	-0.177016		29.8667	9.33333	-0.168408		29.8667	9.33333	-0.192826		29.8667	9.33333	0.373144
30.3333	-17.7333	0.0213641		30.3333	-17.7333	0.109497		30.3333	-17.7333	0.0842551		30.3333	-17.7333	0.184029
29.8667	7.93333	-0.171869		29.8667	7.93333	-0.141701		29.8667	7.93333	-0.172563		29.8667	7.93333	0.389486
30.3333	-18.6667	0.00330342		30.3333	-18.6667	0.106675		30.3333	-18.6667	0.0778349		30.3333	-18.6667	0.177376
29.8667	6.06667	-0.141038		29.8667	6.06667	-0.099693		29.8667	6.06667	-0.1377		29.8667	6.06667	0.400252
30.3333	-20.5333	-0.0317607		30.3333	-20.5333	0.0980662		30.3333	-20.5333	0.0633613		30.3333	-20.5333	0.161215
29.8667	5.13333	-0.127035		29.8667	5.13333	-0.0869127		29.8667	5.13333	-0.125693		29.8667	5.13333	0.396447
30.3333	-21.4667	-0.0490659		30.3333	-21.4667	0.0943246		30.3333	-21.4667	0.0563322		30.3333	-21.4667	0.155157
29.8667	3.73333	-0.10676		29.8667	3.73333	-0.0727984		29.8667	3.73333	-0.108142		29.8667	3.73333	0.367508
30.3333	-23.3333	-0.0860947		30.3333	-23.3333	0.0786088		30.3333	-23.3333	0.0365307		30.3333	-23.3333	0.131995
29.8667	2.33333	-0.0779261		29.8667	2.33333	-0.0560429		29.8667	2.33333	-0.0876599		29.8667	2.33333	0.341481
30.3333	-24.2667	-0.0986335		30.3333	-24.2667	0.0684012		30.3333	-24.2667	0.0272134		30.3333	-24.2667	0.118547
29.8667	0.933333	-0.0395833		29.8667	0.933333	-0.0385695		29.8667	0.933333	-0.0623245		29.8667	0.933333	0.310788
30.3333	-25.6667	-0.111884		30.3333	-25.6667	0.0490454		30.3333	-25.6667	0.0129223		30.3333	-25.6667	0.0944642
29.8667	-0.933333	0.0088174		29.8667	-0.933333	-0.018917		29.8667	-0.933333	-0.0339298		29.8667	-0.933333	0.289103
30.3333	-27.0667	-0.123152		30.3333	-27.0667	0.0303169		30.3333	-27.0667	-0.0015764		30.3333	-27.0667	0.0751749
29.8667	-1.86667	0.0323995		29.8667	-1.86667	-0.00984656		29.8667	-1.86667	-0.0207811		29.8667	-1.86667	0.280708
30.3333	-28.4667	-0.12635		30.3333	-28.4667	0.00191263		30.3333	-28.4667	-0.0184384		30.3333	-28.4667	0.0472281
29.8667	-3.26667	0.0537778		29.8667	-3.26667	-0.00531315		29.8667	-3.26667	-0.00372812		29.8667	-3.26667	0.258027
30.3333	-30.3333	-0.126284		30.3333	-30.3333	-0.0210529		30.3333	-30.3333	-0.0316661		30.3333	-30.3333	0.0324941
29.8667	-4.66667	0.0662244		29.8667	-4.66667	-0.00181751		29.8667	-4.66667	0.00889011		29.8667	-4.66667	0.238503
30.3333	-31.2667	-0.123927		30.3333	-31.2667	-0.0298762		30.3333	-31.2667	-0.0357711		30.3333	-31.2667	0.0265918
29.8667	-6.53333	0.100167		29.8667	-6.53333	0.0160093		29.8667	-6.53333	0.0418815		29.8667	-6.53333	0.233293
30.3333	-33.1333	-0.113416		30.3333	-33.1333	-0.0530045		30.3333	-33.1333	-0.0444011		30.3333	-33.1333	0.014004
29.8667	-7.93333	0.12136		29.8667	-7.93333	0.0338264		29.8667	-7.93333	0.0635596		29.8667	-7.93333	0.248811
29.8667	-8.86667	0.127872		29.8667	-8.86667	0.0440181		29.8667	-8.86667	0.0731449		29.8667	-8.86667	0.254683
30.135	-34.0667	-0.111576		30.135	-34.0667	-0.0553706		30.135	-34.0667	-0.0453245		30.135	-34.0667	0.0132586
29.8667	-10.2667	0.128256		29.8667	-10.2667	0.0631496		29.8667	-10.2667	0.08767		29.8667	-10.2667	0.25552
29.8	-34.5333	-0.106553		29.8	-34.5333	-0.0460296		29.8	-34.5333	-0.0420871		29.8	-34.5333	0.00789117
29.8667	-12.1333	0.124409		29.8667	-12.1333	0.0881492		29.8667	-12.1333	0.0988111		29.8667	-12.1333	0.250007
29.8667	-13.0667	0.111482		29.8667	-13.0667	0.0959641		29.8667	-13.0667	0.100253		29.8667	-13.0667	0.238453
29.8667	-14.9333	0.0774235		29.8667	-14.9333	0.106586		29.8667	-14.9333	0.0974996		29.8667	-14.9333	0.210592
28.9333	34.0667	0.0579676		28.9333	34.0667	0.0773756		28.9333	34.0667	0.0594975		28.9333	34.0667	0.0773756
29.8667	-16.3333	0.0553693		29.8667	-16.3333	0.101601		29.8667	-16.3333	0.0880648		29.8667	-16.3333	0.180782
28.9333	32.6667	0.0566481		28.9333	32.6667	0.0686192		28.9333	32.6667	0.0575427		28.9333	32.6667	0.0832636
29.8667	-17.2667	0.0358732		29.8667	-17.2667	0.101129		29.8667	-17.2667	0.083298		29.8667	-17.2667	0.169861
28.9333	31.7333	0.0538143		28.9333	31.7333	0.0610368		28.9333	31.7333	0.0492835		28.9333	31.7333	0.088216
29.8667	-19.1333	-0.000675422		29.8667	-19.1333	0.0947296		29.8667	-19.1333	0.0706354		29.8667	-19.1333	0.155814
28.9333	30.3333	0.045391		28.9333	30.3333	0.0433038		28.9333	30.3333	0.0283232		28.9333	30.3333	0.0770293
29.8667	-20.0667	-0.0176657		29.8667	-20.0667	0.0890347		29.8667	-20.0667	0.0630234		29.8667	-20.0667	0.145911
28.9333	28.4667	0.0326242		28.9333	28.4667	0.0143736		28.9333	28.4667	-0.00372184		28.9333	28.4667	0.0684988
29.8667	-21.9333	-0.0611355		29.8667	-21.9333	0.0783812		29.8667	-21.9333	0.04543		29.8667	-21.9333	0.130158
28.9333	27.5333	0.0250774		28.9333	27.5333	-0.00148886		28.9333	27.5333	-0.0212033		28.9333	27.5333	0.0612646
29.8667	-22.8667	-0.0739128		29.8667	-22.8667	0.0730172		29.8667	-22.8667	0.0387746		29.8667	-22.8667	0.122486
28.9333	26.1333	0.00523133		28.9333	26.1333	-0.037096		28.9333	26.1333	-0.0595106		28.9333	26.1333	0.0415073
29.8667	-24.7333	-0.101994		29.8667	-24.7333	0.0526686		29.8667	-24.7333	0.0189679		29.8667	-24.7333	0.0966229
28.9333	24.7333	-0.0190686		28.9333	24.7333	-0.0770927		28.9333	24.7333	-0.101252		28.9333	24.7333	0.0238755
29.8667	-26.1333	-0.1171		29.8667	-26.1333	0.0324586		29.8667	-26.1333	0.00290476		29.8667	-26.1333	0.0741695
28.9333	23.3333	-0.0346381		28.9333	23.3333	-0.0999029		28.9333	23.3333	-0.124559		28.9333	23.3333	0.0693693
29.8667	-27.5333	-0.122914		29.8667	-27.5333	0.0133763		29.8667	-27.5333	-0.00987641		29.8667	-27.5333	0.0549321
28.9333	21.4667	-0.0609293		28.9333	21.4667	-0.134714		28.9333	21.4667	-0.158598		28.9333	21.4667	0.154248
29.8667	-28.9333	-0.120557		29.8667	-28.9333	-0.0128161		29.8667	-28.9333	-0.0243677		29.8667	-28.9333	0.025713
28.9333	20.0667	-0.0818163		28.9333	20.0667	-0.157115		28.9333	20.0667	-0.179352		28.9333	20.0667	0.219412
29.8667	-29.8667	-0.120712		29.8667	-29.8667	-0.0206821		29.8667	-29.8667	-0.0293425		29.8667	-29.8667	0.0208563
28.9333	18.6667	-0.0990257		28.9333	18.6667	-0.175019		28.9333	18.6667	-0.194966		28.9333	18.6667	0.257138
29.8667	-31.7333	-0.113783		29.8667	-31.7333	-0.0354642		29.8667	-31.7333	-0.0366829		29.8667	-31.7333	0.0109884
28.9333	17.7333	-0.111404		28.9333	17.7333	-0.183572		28.9333	17.7333	-0.20274		28.9333	17.7333	0.288626
29.8667	-32.6667	-0.108017		29.8667	-32.6667	-0.0425345		29.8667	-32.6667	-0.0395853		29.8667	-32.6667	0.00872571
28.9333	15.8667	-0.13288		28.9333	15.8667	-0.187736		28.9333	15.8667	-0.208155		28.9333	15.8667	0.34847
28.9333	14.4667	-0.147852		28.9333	14.4667	-0.192144		28.9333	14.4667	-0.211448		28.9333	14.4667	0.35947
29.5317	-34.5333	-0.101319		29.5317	-34.5333	-0.0372884		29.5317	-34.5333	-0.0389791		29.5317	-34.5333	0.0124244
28.9333	13.0667	-0.162628		28.9333	13.0667	-0.195325		28.9333	13.0667	-0.213069		28.9333	13.0667	0.361017
28.9333	12.1333	-0.167212		28.9333	12.1333	-0.189947		28.9333	12.1333	-0.209577		28.9333	12.1333	0.370829
28.4667	34.5333	0.0578993		28.4667	34.5333	0.0808354		28.4667	34.5333	0.059714		28.4667	34.5333	0.0826043
28.9333	10.7333	-0.168302		28.9333	10.7333	-0.171956		28.9333	10.7333	-0.1976		28.9333	10.7333	0.38806
28.4667	33.1333	0.0563201		28.4667	33.1333	0.0732586		28.4667	33.1333	0.0582767		28.4667	33.1333	0.0732586
28.9333	9.33333	-0.165393		28.9333	9.33333	-0.149392		28.9333	9.33333	-0.181292		28.9333	9.33333	0.40216
28.4667	31.2667	0.0490427		28.4667	31.2667	0.0529851		28.4667	31.2667	0.0389604		28.4667	31.2667	0.0740909
28.9333	7.46667	-0.150955		28.9333	7.46667	-0.116037		28.9333	7.46667	-0.15496		28.9333	7.46667	0.421691
28.4667	29.8667	0.0407414		28.4667	29.8667	0.035953		28.4667	29.8667	0.0198795		28.4667	29.8667	0.066525
28.9333	6.06667	-0.127866		28.9333	6.06667	-0.087886		28.9333	6.06667	-0.130628		28.9333	6.06667	0.42277
28.4667	28.9333	0.0340884		28.4667	28.9333	0.0214178		28.4667	28.9333	0.00400844		28.4667	28.9333	0.0637102
28.9333	4.66667	-0.106022		28.9333	4.66667	-0.0692159		28.9333	4.66667	-0.112786		28.9333	4.66667	0.413674
28.4667	27.0667	0.0164219		28.4667	27.0667	-0.0148645		28.4667	27.0667	-0.0353579		28.4667	27.0667	0.0513729
28.9333	3.26667	-0.0840906		28.9333	3.26667	-0.0562091		28.9333	3.26667	-0.0956316		28.9333	3.26667	0.382421
28.9333	2.33333	-0.0614302		28.9333	2.33333	-0.0433573		28.9333	2.33333	-0.0813611		28.9333	2.33333	0.367558
28.4667	25.6667	-0.00750814		28.4667	25.6667	-0.0554745		28.4667	25.6667	-0.0783794		28.4667	25.6667	0.0330097
28.9333	0.466667	-0.00613179		28.9333	0.466667	-0.0188153		28.9333	0.466667	-0.0473331		28.9333	0.466667	0.337003
28.4667	24.2667	-0.0271874		28.4667	24.2667	-0.0870139		28.4667	24.2667	-0.11146		28.4667	24.2667	0.0583062
28.9333	-0.466667	0.0186072		28.9333	-0.466667	-0.0107085		28.9333	-0.466667	-0.0328974		28.9333	-0.466667	0.318217
28.4667	22.8667	-0.0420392		28.4667	22.8667	-0.105798		28.4667	22.8667	-0.130693		28.4667	22.8667	0.121405
28.4667	21.9333	-0.0535544		28.4667	21.9333	-0.120347		28.4667	21.9333	-0.14517		28.4667	21.9333	0.15943
28.9333	-1.86667	0.0580411		28.9333	-1.86667	0.00439569		28.9333	-1.86667	-0.0125805		28.9333	-1.86667	0.312387
28.4667	20.5333	-0.0704192		28.4667	20.5333	-0.141191		28.4667	20.5333	-0.165153		28.4667	20.5333	0.20306
28.9333	-3.73333	0.0834082		28.9333	-3.73333	0.00888076		28.9333	-3.73333	0.00669357		28.9333	-3.73333	0.284181
28.4667	19.1333	-0.0895425		28.4667	19.1333	-0.158023		28.4667	19.1333	-0.181111		28.4667	19.1333	0.263844
28.9333	-4.66667	0.098455		28.9333	-4.66667	0.013745		28.9333	-4.66667	0.0165446		28.9333	-4.66667	0.275524
28.9333	-6.53333	0.13995		28.9333	-6.53333	0.0329863		28.9333	-6.53333	0.0504263		28.9333	-6.53333	0.276044
28.4667	17.2667	-0.117976		28.4667	17.2667	-0.174251		28.4667	17.2667	-0.197989		28.4667	17.2667	0.341786
28.4667	16.3333	-0.124982		28.4667	16.3333	-0.176183		28.4667	16.3333	-0.20029		28.4667	16.3333	0.358895
28.9333	-7.93333	0.141138		28.9333	-7.93333	0.0407452		28.9333	-7.93333	0.0665404		28.9333	-7.93333	0.268859
28.9333	-8.86667	0.144842		28.9333	-8.86667	0.0471673		28.9333	-8.86667	0.0732813		28.9333	-8.86667	0.270286
28.4667	14.9333	-0.138903		28.4667	14.9333	-0.180712		28.4667	14.9333	-0.204397		28.4667	14.9333	0.374207
28.4667	13.5333	-0.154783		28.4667	13.5333	-0.184762		28.4667	13.5333	-0.207298		28.4667	13.5333	0.376414
28.9333	-10.2667	0.154043		28.9333	-10.2667	0.0650188		28.9333	-10.2667	0.0861785		28.9333	-10.2667	0.274776
28.9333	-11.6667	0.150898		28.9333	-11.6667	0.0820749		28.9333	-11.6667	0.094961		28.9333	-11.6667	0.265328
28.4667	11.6667	-0.164473		28.4667	11.6667	-0.174312		28.4667	11.6667	-0.200105		28.4667	11.6667	0.39346
28.9333	-13.5333	0.118222		28.9333	-13.5333	0.0935543		28.9333	-13.5333	0.0968155		28.9333	-13.5333	0.233393
28.4667	10.2667	-0.162643		28.4667	10.2667	-0.150921		28.4667	10.2667	-0.183552		28.4667	10.2667	0.407574
28.9333	-14.4667	0.0972861		28.9333	-14.4667	0.0974607		28.9333	-14.4667	0.0947486		28.9333	-14.4667	0.212044
28.4667	8.86667	-0.15258		28.4667	8.86667	-0.125004		28.4667	8.86667	-0.164723		28.4667	8.86667	0.430939
28.9333	-15.8667	0.0739856		28.9333	-15.8667	0.0933449		28.9333	-15.8667	0.0858843		28.9333	-15.8667	0.175318
28.4667	7.93333	-0.144654		28.4667	7.93333	-0.109809		28.4667	7.93333	-0.152634		28.4667	7.93333	0.439555
28.4667	6.53333	-0.132642		28.4667	6.53333	-0.0936401		28.4667	6.53333	-0.137715		28.4667	6.53333	0.435374
28.9333	-17.7333	0.0335003		28.9333	-17.7333	0.0914462		28.9333	-17.7333	0.0768691		28.9333	-17.7333	0.150539
28.9333	-18.6667	0.0153564		28.9333	-18.6667	0.0876852		28.9333	-18.6667	0.0706681		28.9333	-18.6667	0.143257
28.4667	5.13333	-0.106534		28.4667	5.13333	-0.0679661		28.4667	5.13333	-0.114979		28.4667	5.13333	0.432017
28.4667	3.73333	-0.0815243		28.4667	3.73333	-0.0508578		28.4667	3.73333	-0.0965774		28.4667	3.73333	0.412113
28.9333	-20.5333	-0.0173648		28.9333	-20.5333	0.0735457		28.9333	-20.5333	0.0547974		28.9333	-20.5333	0.119904
28.9333	-21.9333	-0.0568597		28.9333	-21.9333	0.0672547		28.9333	-21.9333	0.0412575		28.9333	-21.9333	0.112154
28.4667	1.86667	-0.0199171		28.4667	1.86667	-0.0162966		28.4667	1.86667	-0.0601211		28.4667	1.86667	0.392324
28.9333	-22.8667	-0.0707878		28.9333	-22.8667	0.0615993		28.9333	-22.8667	0.0345578		28.9333	-22.8667	0.104762
28.4667	0.933333	0.0043765		28.4667	0.933333	-0.00581286		28.4667	0.933333	-0.0463869		28.4667	0.933333	0.38246
28.9333	-24.2667	-0.0914201		28.9333	-24.2667	0.0404868		28.9333	-24.2667	0.0173972		28.9333	-24.2667	0.0793631
28.4667	-0.933333	0.0547516		28.4667	-0.933333	0.00696707		28.4667	-0.933333	-0.0171473		28.4667	-0.933333	0.329333
28.9333	-26.1333	-0.112109		28.9333	-26.1333	0.0182653		28.9333	-26.1333	-0.00170002		28.9333	-26.1333	0.0543379
28.4667	-2.33333	0.0882353		28.4667	-2.33333	0.0174408		28.4667	-2.33333	0.000294026		28.4667	-2.33333	0.328494
28.9333	-27.0667	-0.115202		28.9333	-27.0667	0.00850077		28.9333	-27.0667	-0.00842257		28.9333	-27.0667	0.0425797
28.4667	-3.26667	0.0987343		28.4667	-3.26667	0.019682		28.4667	-3.26667	0.00711094		28.4667	-3.26667	0.320409
28.9333	-28.9333	-0.111045		28.9333	-28.9333	-0.01878		28.9333	-28.9333	-0.0240134		28.9333	-28.9333	0.0121954
28.4667	-5.13333	0.146259		28.4667	-5.13333	0.0356629		28.4667	-5.13333	0.0337431		28.4667	-5.13333	0.305482
28.4667	-6.06667	0.16264		28.4667	-6.06667	0.0417585		28.4667	-6.06667	0.0469183		28.4667	-6.06667	0.307322
28.9333	-30.3333	-0.112156		28.9333	-30.3333	-0.0268921		28.9333	-30.3333	-0.0306243		28.9333	-30.3333	0.00723852
28.9333	-31.2667	-0.107588		28.9333	-31.2667	-0.0329499		28.9333	-31.2667	-0.0337815		28.9333	-31.2667	0.00614603
28.4667	-7.46667	0.157151		28.4667	-7.46667	0.0428301		28.4667	-7.46667	0.061832		28.4667	-7.46667	0.288098
28.9333	-33.1333	-0.0953892		28.9333	-33.1333	-0.0380317		28.9333	-33.1333	-0.0368256		28.9333	-33.1333	0.0092479
28.4667	-9.33333	0.165184		28.4667	-9.33333	0.0578936		28.4667	-9.33333	0.0788754		28.4667	-9.33333	0.287458
28.9333	-34.5333	-0.0954989		28.9333	-34.5333	-0.0329059		28.9333	-34.5333	-0.0369257		28.9333	-34.5333	0.0145448
28.4667	-10.7333	0.168509		28.4667	-10.7333	0.0746479		28.4667	-10.7333	0.09043		28.4667	-10.7333	0.281437
28.4667	-12.1333	0.160126		28.4667	-12.1333	0.0835371		28.4667	-12.1333	0.0940474		28.4667	-12.1333	0.264841
27.5333	34.5333	0.0577511		27.5333	34.5333	0.0837763		27.5333	34.5333	0.0664465		27.5333	34.5333	0.0880019
28.4667	-13.0667	0.147423		28.4667	-13.0667	0.0869686		28.4667	-13.0667	0.0941939		28.4667	-13.0667	0.250811
27.5333	32.6667	0.0538745		27.5333	32.6667	0.0727383		27.5333	32.6667	0.0601815		27.5333	32.6667	0.0727383
28.4667	-14.9333	0.0979482		28.4667	-14.9333	0.0917307		28.4667	-14.9333	0.0887345		28.4667	-14.9333	0.197543
28.4667	-16.3333	0.0709632		28.4667	-16.3333	0.0860753		28.4667	-16.3333	0.0799119		28.4667	-16.3333	0.158753
27.5333	31.2667	0.0469899		27.5333	31.2667	0.0531201		27.5333	31.2667	0.0391389		27.5333	31.2667	0.0551733
28.4667	-17.2667	0.0523082		28.4667	-17.2667	0.0848895		28.4667	-17.2667	0.0760745		28.4667	-17.2667	0.139844
27.5333	30.3333	0.0416675		27.5333	30.3333	0.0417759		27.5333	30.3333	0.0269831		27.5333	30.3333	0.0561996
28.4667	-19.1333	0.0164676		28.4667	-19.1333	0.0762468		28.4667	-19.1333	0.064034		28.4667	-19.1333	0.123009
27.5333	28.4667	0.0278267		27.5333	28.4667	0.0128107		27.5333	28.4667	-0.00418786		27.5333	28.4667	0.0538626
28.4667	-20.0667	0.00394013		28.4667	-20.0667	0.0696852		28.4667	-20.0667	0.0573541		28.4667	-20.0667	0.112141
27.5333	27.5333	0.0180369		27.5333	27.5333	-0.00632395		27.5333	27.5333	-0.0250205		27.5333	27.5333	0.0492939
28.4667	-21.4667	-0.0346376		28.4667	-21.4667	0.0614239		28.4667	-21.4667	0.0438972		28.4667	-21.4667	0.101287
27.5333	25.6667	-0.00937002		27.5333	25.6667	-0.0519053		27.5333	25.6667	-0.073506		27.5333	25.6667	0.0438891
28.4667	-23.3333	-0.0774201		28.4667	-23.3333	0.044251		28.4667	-23.3333	0.0238749		28.4667	-23.3333	0.0827782
27.5333	24.2667	-0.028261		27.5333	24.2667	-0.0831174		27.5333	24.2667	-0.107189		27.5333	24.2667	0.0985678
27.5333	23.3333	-0.0380423		27.5333	23.3333	-0.0956882		27.5333	23.3333	-0.120528		27.5333	23.3333	0.137817
28.4667	-24.7333	-0.0904727		28.4667	-24.7333	0.0244731		28.4667	-24.7333	0.00983365		28.4667	-24.7333	0.0604057
28.4667	-25.6667	-0.099658		28.4667	-25.6667	0.0140308		28.4667	-25.6667	0.00120975		28.4667	-25.6667	0.0481331
27.5333	21.4667	-0.0576937		27.5333	21.4667	-0.118871		27.5333	21.4667	-0.144278		27.5333	21.4667	0.203821
27.5333	20.5333	-0.0682177		27.5333	20.5333	-0.129655		27.5333	20.5333	-0.155237		27.5333	20.5333	0.235382
28.4667	-27.5333	-0.10628		28.4667	-27.5333	-0.00568223		28.4667	-27.5333	-0.0127497		28.4667	-27.5333	0.0259912
27.5333	19.1333	-0.0871852		27.5333	19.1333	-0.139456		27.5333	19.1333	-0.166463		27.5333	19.1333	0.314523
28.4667	-28.4667	-0.103548		28.4667	-28.4667	-0.0163378		28.4667	-28.4667	-0.0187344		28.4667	-28.4667	0.0139972
28.4667	-29.8667	-0.105544		28.4667	-29.8667	-0.0267539		28.4667	-29.8667	-0.0280131		28.4667	-29.8667	0.00253029
27.5333	17.2667	-0.116411		27.5333	17.2667	-0.15993		27.5333	17.2667	-0.187964		27.5333	17.2667	0.37722
27.5333	16.3333	-0.122768		27.5333	16.3333	-0.16336		27.5333	16.3333	-0.191732		27.5333	16.3333	0.385774
28.4667	-31.7333	-0.0946635		28.4667	-31.7333	-0.0359285		28.4667	-31.7333	-0.0333207		28.4667	-31.7333	0.00493416
28.4667	-32.6667	-0.0881938		28.4667	-32.6667	-0.038289		28.4667	-32.6667	-0.0347264		28.4667	-32.6667	0.00680456
27.5333	14.9333	-0.134194		27.5333	14.9333	-0.158721		27.5333	14.9333	-0.190434		27.5333	14.9333	0.414094
28.4667	-34.0667	-0.0887094		28.4667	-34.0667	-0.0354597		28.4667	-34.0667	-0.0364156		28.4667	-34.0667	0.0123528
27.5333	13.0667	-0.151554		27.5333	13.0667	-0.162999		27.5333	13.0667	-0.194126		27.5333	13.0667	0.414736
27.5333	12.1333	-0.154873		27.5333	12.1333	-0.156932		27.5333	12.1333	-0.189955		27.5333	12.1333	0.420942
27.0667	34.0667	0.0571115		27.0667	34.0667	0.0855485		27.0667	34.0667	0.0755704		27.0667	34.0667	0.0896564
27.5333	10.2667	-0.150838		27.5333	10.2667	-0.127504		27.5333	10.2667	-0.168909		27.5333	10.2667	0.43645
27.0667	33.1333	0.0551542		27.0667	33.1333	0.0802589		27.0667	33.1333	0.0710944		27.0667	33.1333	0.0806633
27.5333	9.33333	-0.144202		27.5333	9.33333	-0.11238		27.5333	9.33333	-0.157883		27.5333	9.33333	0.450464
27.0667	31.7333	0.0495501		27.0667	31.7333	0.0635401		27.0667	31.7333	0.0521448		27.0667	31.7333	0.0635401
27.5333	7.46667	-0.126839		27.5333	7.46667	-0.0852872		27.5333	7.46667	-0.136115		27.5333	7.46667	0.46517
27.5333	6.53333	-0.115828		27.5333	6.53333	-0.0744611		27.5333	6.53333	-0.125976		27.5333	6.53333	0.460717
27.0667	29.8667	0.0365299		27.0667	29.8667	0.035344		27.0667	29.8667	0.0228114		27.0667	29.8667	0.0461971
27.0667	28.9333	0.0305212		27.0667	28.9333	0.0229098		27.0667	28.9333	0.00920878		27.0667	28.9333	0.0466206
27.5333	5.13333	-0.0828521		27.5333	5.13333	-0.044737		27.5333	5.13333	-0.100382		27.5333	5.13333	0.458816
27.5333	3.73333	-0.0520353		27.5333	3.73333	-0.0254443		27.5333	3.73333	-0.0805194		27.5333	3.73333	0.439759
27.0667	27.0667	0.00908304		27.0667	27.0667	-0.0170389		27.0667	27.0667	-0.0344619		27.0667	27.0667	0.0411305
27.5333	2.33333	-0.000890819		27.5333	2.33333	0.00165721		27.5333	2.33333	-0.0521769		27.5333	2.33333	0.429184
27.0667	26.1333	-0.00128963		27.0667	26.1333	-0.0341321		27.0667	26.1333	-0.052967		27.0667	26.1333	0.0459436
27.5333	0.933333	0.04077		27.5333	0.933333	0.0189853		27.5333	0.933333	-0.0313991		27.5333	0.933333	0.41783
27.0667	24.7333	-0.0198675		27.0667	24.7333	-0.0654355		27.0667	24.7333	-0.0876667		27.0667	24.7333	0.101119
27.0667	22.8667	-0.0440235		27.0667	22.8667	-0.0966915		27.0667	22.8667	-0.121618		27.0667	22.8667	0.19454
27.5333	-0.933333	0.088626		27.5333	-0.933333	0.0284292		27.5333	-0.933333	-0.00591553		27.5333	-0.933333	0.371705
27.0667	21.9333	-0.0510671		27.0667	21.9333	-0.104478		27.0667	21.9333	-0.129833		27.0667	21.9333	0.218623
27.5333	-2.33333	0.108552		27.5333	-2.33333	0.0294599		27.5333	-2.33333	0.00621262		27.5333	-2.33333	0.352921
27.5333	-3.26667	0.124939		27.5333	-3.26667	0.0339281		27.5333	-3.26667	0.0140755		27.5333	-3.26667	0.348908
27.0667	20.0667	-0.076177		27.0667	20.0667	-0.126597		27.0667	20.0667	-0.153604		27.0667	20.0667	0.29905
27.5333	-4.66667	0.177525		27.5333	-4.66667	0.0527807		27.5333	-4.66667	0.037202		27.5333	-4.66667	0.350452
27.0667	18.6667	-0.0951629		27.0667	18.6667	-0.131074		27.0667	18.6667	-0.161769		27.0667	18.6667	0.380085
27.0667	17.7333	-0.107279		27.0667	17.7333	-0.138984		27.0667	17.7333	-0.170949		27.0667	17.7333	0.403309
27.5333	-6.53333	0.201297		27.5333	-6.53333	0.0578362		27.5333	-6.53333	0.055841		27.5333	-6.53333	0.344672
27.0667	15.8667	-0.125509		27.0667	15.8667	-0.150638		27.0667	15.8667	-0.183697		27.0667	15.8667	0.420377
27.5333	-7.93333	0.189687		27.5333	-7.93333	0.0559082		27.5333	-7.93333	0.0675131		27.5333	-7.93333	0.318886
27.5333	-8.86667	0.196292		27.5333	-8.86667	0.0626366		27.5333	-8.86667	0.0759476		27.5333	-8.86667	0.317455
27.0667	14.4667	-0.136323		27.0667	14.4667	-0.141208		27.0667	14.4667	-0.179868		27.0667	14.4667	0.446929
27.0667	13.5333	-0.142508		27.0667	13.5333	-0.143396		27.0667	13.5333	-0.181797		27.0667	13.5333	0.446101
27.5333	-10.7333	0.200724		27.5333	-10.7333	0.0776905		27.5333	-10.7333	0.0888793		27.5333	-10.7333	0.304793
27.5333	-12.1333	0.182902		27.5333	-12.1333	0.0820562		27.5333	-12.1333	0.0917882		27.5333	-12.1333	0.279463
27.0667	11.6667	-0.145732		27.0667	11.6667	-0.12961		27.0667	11.6667	-0.172376		27.0667	11.6667	0.453754
27.0667	10.7333	-0.142403		27.0667	10.7333	-0.115543		27.0667	10.7333	-0.162494		27.0667	10.7333	0.45929
27.5333	-13.5333	0.165033		27.5333	-13.5333	0.0839944		27.5333	-13.5333	0.0904879		27.5333	-13.5333	0.255324
27.5333	-14.9333	0.124836		27.5333	-14.9333	0.0843642		27.5333	-14.9333	0.0847201		27.5333	-14.9333	0.207261
27.0667	8.86667	-0.125658		27.0667	8.86667	-0.0812511		27.0667	8.86667	-0.137436		27.0667	8.86667	0.486495
27.0667	7.93333	-0.116794		27.0667	7.93333	-0.0689044		27.0667	7.93333	-0.127913		27.0667	7.93333	0.494022
27.5333	-16.3333	0.0894433		27.5333	-16.3333	0.0798549		27.5333	-16.3333	0.0771347		27.5333	-16.3333	0.163475
27.5333	-17.7333	0.0555807		27.5333	-17.7333	0.0769519		27.5333	-17.7333	0.0708818		27.5333	-17.7333	0.129429
27.0667	6.06667	-0.0848142		27.0667	6.06667	-0.0420749		27.0667	6.06667	-0.102523		27.0667	6.06667	0.480346
27.5333	-18.6667	0.0338752		27.5333	-18.6667	0.0712351		27.5333	-18.6667	0.0638639		27.5333	-18.6667	0.113938
27.0667	4.66667	-0.054425		27.0667	4.66667	-0.022219		27.0667	4.66667	-0.0825001		27.0667	4.66667	0.462992
27.5333	-20.0667	0.0166981		27.5333	-20.0667	0.0591534		27.5333	-20.0667	0.0531109		27.5333	-20.0667	0.0938465
27.0667	3.26667	-0.0178205		27.0667	3.26667	-0.00163025		27.0667	3.26667	-0.0616838		27.0667	3.26667	0.449843
27.5333	-21.9333	-0.0253828		27.5333	-21.9333	0.0434807		27.5333	-21.9333	0.0357375		27.5333	-21.9333	0.0762153
27.0667	1.86667	0.0369512		27.0667	1.86667	0.0243008		27.0667	1.86667	-0.0342056		27.0667	1.86667	0.444476
27.5333	-23.3333	-0.0654214		27.5333	-23.3333	0.0309188		27.5333	-23.3333	0.0201082		27.5333	-23.3333	0.0661323
27.0667	0.466667	0.0824278		27.0667	0.466667	0.0397322		27.0667	0.466667	-0.0133106		27.0667	0.466667	0.426011
27.5333	-24.2667	-0.0756429		27.5333	-24.2667	0.0193294		27.5333	-24.2667	0.0115285		27.5333	-24.2667	0.0531999
27.0667	-0.466667	0.0990674		27.0667	-0.466667	0.0413003		27.0667	-0.466667	-0.00468937		27.0667	-0.466667	0.404606
27.0667	-1.86667	0.112866		27.0667	-1.86667	0.0382071		27.0667	-1.86667	0.0041238		27.0667	-1.86667	0.381301
27.5333	-26.1333	-0.0917571		27.5333	-26.1333	-8.1361e-05		27.5333	-26.1333	-0.00378719		27.5333	-26.1333	0.0332518
27.5333	-27.0667	-0.0959645		27.5333	-27.0667	-0.00856881		27.5333	-27.0667	-0.0102758		27.5333	-27.0667	0.0235243
27.0667	-3.73333	0.167677		27.0667	-3.73333	0.0538269		27.0667	-3.73333	0.0286278		27.0667	-3.73333	0.373453
27.5333	-28.4667	-0.0895671		27.5333	-28.4667	-0.0237391		27.5333	-28.4667	-0.0186097		27.5333	-28.4667	0.00348683
27.0667	-5.13333	0.218359		27.0667	-5.13333	0.0700573		27.0667	-5.13333	0.048756		27.0667	-5.13333	0.3785
27.0667	-6.06667	0.225733		27.0667	-6.06667	0.0695357		27.0667	-6.06667	0.0560476		27.0667	-6.06667	0.375474
27.5333	-30.3333	-0.0905333		27.5333	-30.3333	-0.0338939		27.5333	-30.3333	-0.0287216		27.5333	-30.3333	0
27.5333	-31.2667	-0.0866111		27.5333	-31.2667	-0.0371657		27.5333	-31.2667	-0.0314044		27.5333	-31.2667	0.0015265
27.0667	-7.46667	0.214839		27.0667	-7.46667	0.063532		27.0667	-7.46667	0.0638277		27.0667	-7.46667	0.350666
27.5333	-32.6667	-0.0733415		27.5333	-32.6667	-0.0414632		27.5333	-32.6667	-0.0339769		27.5333	-32.6667	0.00467507
27.0667	-9.33333	0.233092		27.0667	-9.33333	0.0750856		27.0667	-9.33333	0.0803007		27.0667	-9.33333	0.345349
27.0667	-10.2667	0.23093		27.0667	-10.2667	0.0787198		27.0667	-10.2667	0.0851046		27.0667	-10.2667	0.334552
27.5333	-34.5333	-0.0745528		27.5333	-34.5333	-0.037878		27.5333	-34.5333	-0.0359201		27.5333	-34.5333	0.0110861
27.0667	-11.6667	0.202601		27.0667	-11.6667	0.0805268		27.0667	-11.6667	0.0899255		27.0667	-11.6667	0.298664
27.0667	-13.0667	0.186554		27.0667	-13.0667	0.0826102		27.0667	-13.0667	0.0902445		27.0667	-13.0667	0.275702
26.1333	34.0667	0.057898		26.1333	34.0667	0.0914203		26.1333	34.0667	0.0906672		26.1333	34.0667	0.0994889
27.0667	-14.4667	0.162495		27.0667	-14.4667	0.0826462		27.0667	-14.4667	0.0860008		27.0667	-14.4667	0.240865
26.1333	32.6667	0.0540407		26.1333	32.6667	0.0815304		26.1333	32.6667	0.0794651		26.1333	32.6667	0.0824575
27.0667	-15.8667	0.116209		27.0667	-15.8667	0.0787799		27.0667	-15.8667	0.0785771		27.0667	-15.8667	0.185353
26.1333	31.2667	0.0473576		26.1333	31.2667	0.0640591		26.1333	31.2667	0.058752		26.1333	31.2667	0.0640591
27.0667	-17.2667	0.0839961		27.0667	-17.2667	0.0746812		27.0667	-17.2667	0.072268		27.0667	-17.2667	0.148815
26.1333	29.8667	0.0368377		26.1333	29.8667	0.0409777		26.1333	29.8667	0.0334587		26.1333	29.8667	0.0409777
26.1333	28.4667	0.0266486		26.1333	28.4667	0.0204466		26.1333	28.4667	0.0104909		26.1333	28.4667	0.0384978
27.0667	-19.1333	0.0332576		27.0667	-19.1333	0.0604458		27.0667	-19.1333	0.0563276		27.0667	-19.1333	0.0953508
27.0667	-20.5333	0.0170524		27.0667	-20.5333	0.0473386		27.0667	-20.5333	0.0455163		27.0667	-20.5333	0.0753805
26.1333	27.0667	0.00998084		26.1333	27.0667	-0.0101589		26.1333	27.0667	-0.0237472		26.1333	27.0667	0.0367159
27.0667	-21.4667	0.0015089		27.0667	-21.4667	0.0397285		27.0667	-21.4667	0.0382184		27.0667	-21.4667	0.0701115
26.1333	25.6667	-0.00405183		26.1333	25.6667	-0.0327159		26.1333	25.6667	-0.0490959		26.1333	25.6667	0.0976932
27.0667	-22.8667	-0.0383467		27.0667	-22.8667	0.0294529		27.0667	-22.8667	0.0252666		27.0667	-22.8667	0.0624559
26.1333	24.2667	-0.0222689		26.1333	24.2667	-0.0600794		26.1333	24.2667	-0.0801835		26.1333	24.2667	0.162367
27.0667	-24.7333	-0.0661307		27.0667	-24.7333	0.00298377		27.0667	-24.7333	0.005086		27.0667	-24.7333	0.0385224
26.1333	22.8667	-0.042873		26.1333	22.8667	-0.0880184		26.1333	22.8667	-0.111879		26.1333	22.8667	0.226807
26.1333	21.9333	-0.0512764		26.1333	21.9333	-0.0958215		26.1333	21.9333	-0.120915		26.1333	21.9333	0.258152
27.0667	-25.6667	-0.0750398		27.0667	-25.6667	-0.0052774		27.0667	-25.6667	-0.00174497		27.0667	-25.6667	0.0294314
26.1333	20.5333	-0.07244		26.1333	20.5333	-0.108061		26.1333	20.5333	-0.136007		26.1333	20.5333	0.346168
27.0667	-27.5333	-0.0854576		27.0667	-27.5333	-0.0193544		27.0667	-27.5333	-0.0136854		27.0667	-27.5333	0.0109819
26.1333	19.1333	-0.0899975		26.1333	19.1333	-0.111853		26.1333	19.1333	-0.144615		26.1333	19.1333	0.421129
27.0667	-28.9333	-0.0760012		27.0667	-28.9333	-0.0349657		27.0667	-28.9333	-0.0228755		27.0667	-28.9333	0
27.0667	-29.8667	-0.0771675		27.0667	-29.8667	-0.0379316		27.0667	-29.8667	-0.026609		27.0667	-29.8667	0
26.1333	17.2667	-0.109061		26.1333	17.2667	-0.122926		26.1333	17.2667	-0.159841		26.1333	17.2667	0.451268
26.1333	16.3333	-0.11777		26.1333	16.3333	-0.126393		26.1333	16.3333	-0.16546		26.1333	16.3333	0.459942
27.0667	-31.7333	-0.0728571		27.0667	-31.7333	-0.0417296		27.0667	-31.7333	-0.0320658		27.0667	-31.7333	0.000653995
27.0667	-33.1333	-0.0580015		27.0667	-33.1333	-0.0451134		27.0667	-33.1333	-0.0352464		27.0667	-33.1333	0.00496065
26.1333	14.4667	-0.130053		26.1333	14.4667	-0.117895		26.1333	14.4667	-0.163924		26.1333	14.4667	0.485565
27.0667	-34.0667	-0.060077		27.0667	-34.0667	-0.0431471		27.0667	-34.0667	-0.0358827		27.0667	-34.0667	0.0076501
26.1333	13.0667	-0.137178		26.1333	13.0667	-0.122391		26.1333	13.0667	-0.168042		26.1333	13.0667	0.475648
26.1333	12.1333	-0.13696		26.1333	12.1333	-0.112743		26.1333	12.1333	-0.161611		26.1333	12.1333	0.479775
25.6667	34.5333	0.0592486		25.6667	34.5333	0.0968877		25.6667	34.5333	0.101967		25.6667	34.5333	0.113471
26.1333	10.7333	-0.127457		26.1333	10.7333	-0.0860868		26.1333	10.7333	-0.143323		26.1333	10.7333	0.492624
25.6667	33.1333	0.0566516		25.6667	33.1333	0.0903904		25.6667	33.1333	0.0950147		25.6667	33.1333	0.101839
26.1333	9.33333	-0.112842		26.1333	9.33333	-0.0595283		26.1333	9.33333	-0.124329		26.1333	9.33333	0.513641
25.6667	31.7333	0.0497938		25.6667	31.7333	0.0729664		25.6667	31.7333	0.0732581		25.6667	31.7333	0.0732581
26.1333	7.93333	-0.0947242		26.1333	7.93333	-0.0375113		26.1333	7.93333	-0.108256		26.1333	7.93333	0.528868
25.6667	30.3333	0.0423018		25.6667	30.3333	0.055185		25.6667	30.3333	0.0522639		25.6667	30.3333	0.055185
26.1333	6.06667	-0.0531678		26.1333	6.06667	-0.00500788		26.1333	6.06667	-0.0799804		26.1333	6.06667	0.519985
25.6667	28.9333	0.0312712		25.6667	28.9333	0.0323761		25.6667	28.9333	0.0270515		25.6667	28.9333	0.0324454
26.1333	4.66667	-0.0261995		26.1333	4.66667	0.00517629		26.1333	4.66667	-0.0657417		26.1333	4.66667	0.489108
25.6667	27.5333	0.0177476		25.6667	27.5333	0.00648072		25.6667	27.5333	-0.00275017		25.6667	27.5333	0.0350172
26.1333	3.73333	0.00121525		26.1333	3.73333	0.0202739		26.1333	3.73333	-0.0517999		26.1333	3.73333	0.487243
25.6667	26.1333	0.00275633		25.6667	26.1333	-0.0190297		25.6667	26.1333	-0.0317148		25.6667	26.1333	0.0898183
26.1333	1.86667	0.0722776		26.1333	1.86667	0.0534491		26.1333	1.86667	-0.0187309		26.1333	1.86667	0.4851
25.6667	24.7333	-0.0138578		25.6667	24.7333	-0.0436439		25.6667	24.7333	-0.0600147		25.6667	24.7333	0.159257
26.1333	0.466667	0.108298		26.1333	0.466667	0.0599848		26.1333	0.466667	-0.00374065		26.1333	0.466667	0.456314
25.6667	23.3333	-0.0331309		25.6667	23.3333	-0.0693924		25.6667	23.3333	-0.0900142		25.6667	23.3333	0.227302
26.1333	-0.933333	0.126752		26.1333	-0.933333	0.0567632		26.1333	-0.933333	0.00514		26.1333	-0.933333	0.427843
26.1333	-1.86667	0.141562		26.1333	-1.86667	0.0577135		26.1333	-1.86667	0.011874		26.1333	-1.86667	0.418345
25.6667	21.4667	-0.0595807		25.6667	21.4667	-0.0926593		25.6667	21.4667	-0.117865		25.6667	21.4667	0.328305
26.1333	-3.26667	0.200079		26.1333	-3.26667	0.0757957		26.1333	-3.26667	0.0341726		26.1333	-3.26667	0.420484
25.6667	20.0667	-0.0809628		25.6667	20.0667	-0.102304		25.6667	20.0667	-0.133219		25.6667	20.0667	0.411938
26.1333	-4.66667	0.250949		26.1333	-4.66667	0.0889148		26.1333	-4.66667	0.0524078		26.1333	-4.66667	0.41816
25.6667	18.6667	-0.0929456		25.6667	18.6667	-0.0992828		25.6667	18.6667	-0.135398		25.6667	18.6667	0.47002
25.6667	17.7333	-0.100682		25.6667	17.7333	-0.100145		25.6667	17.7333	-0.139521		25.6667	17.7333	0.489003
26.1333	-6.53333	0.256439		26.1333	-6.53333	0.0816895		26.1333	-6.53333	0.0627892		26.1333	-6.53333	0.40185
26.1333	-7.46667	0.252229		26.1333	-7.46667	0.077805		26.1333	-7.46667	0.0671903		26.1333	-7.46667	0.387071
25.6667	15.8667	-0.117087		25.6667	15.8667	-0.10229		25.6667	15.8667	-0.14928		25.6667	15.8667	0.506619
25.6667	14.9333	-0.122126		25.6667	14.9333	-0.101437		25.6667	14.9333	-0.150998		25.6667	14.9333	0.509298
26.1333	-8.86667	0.271114		26.1333	-8.86667	0.0849221		26.1333	-8.86667	0.0788225		26.1333	-8.86667	0.383445
25.6667	13.5333	-0.129508		25.6667	13.5333	-0.107525		25.6667	13.5333	-0.157421		25.6667	13.5333	0.499564
26.1333	-10.7333	0.258121		26.1333	-10.7333	0.0841608		26.1333	-10.7333	0.0849782		26.1333	-10.7333	0.352924
26.1333	-12.1333	0.224017		26.1333	-12.1333	0.0824686		26.1333	-12.1333	0.0879828		26.1333	-12.1333	0.311878
25.6667	11.6667	-0.125154		25.6667	11.6667	-0.082816		25.6667	11.6667	-0.14126		25.6667	11.6667	0.508345
26.1333	-13.0667	0.212433		26.1333	-13.0667	0.0822718		26.1333	-13.0667	0.0874452		26.1333	-13.0667	0.293278
25.6667	10.2667	-0.111743		25.6667	10.2667	-0.0567107		25.6667	10.2667	-0.123412		25.6667	10.2667	0.51763
26.1333	-14.4667	0.19922		26.1333	-14.4667	0.0799554		26.1333	-14.4667	0.0819474		26.1333	-14.4667	0.261761
25.6667	8.86667	-0.0979772		25.6667	8.86667	-0.0377849		25.6667	8.86667	-0.109778		25.6667	8.86667	0.535229
26.1333	-16.3333	0.13679		26.1333	-16.3333	0.072422		26.1333	-16.3333	0.0732184		26.1333	-16.3333	0.188022
25.6667	7.46667	-0.0663768		25.6667	7.46667	-0.00343017		25.6667	7.46667	-0.0851946		25.6667	7.46667	0.555488
26.1333	-17.2667	0.110148		26.1333	-17.2667	0.0675116		26.1333	-17.2667	0.0683261		26.1333	-17.2667	0.157462
25.6667	6.53333	-0.0488892		25.6667	6.53333	0.00991402		25.6667	6.53333	-0.0741292		25.6667	6.53333	0.553012
25.6667	5.13333	-0.0233188		25.6667	5.13333	0.0189793		25.6667	5.13333	-0.0620626		25.6667	5.13333	0.524762
26.1333	-19.1333	0.0532784		26.1333	-19.1333	0.0512883		26.1333	-19.1333	0.0518612		26.1333	-19.1333	0.0879776
26.1333	-20.0667	0.0374888		26.1333	-20.0667	0.0435387		26.1333	-20.0667	0.0452557		26.1333	-20.0667	0.0708787
25.6667	3.26667	0.049539		25.6667	3.26667	0.0586184		25.6667	3.26667	-0.0272884		25.6667	3.26667	0.526238
26.1333	-21.4667	0.0175887		26.1333	-21.4667	0.0288108		26.1333	-21.4667	0.0335112		26.1333	-21.4667	0.0606034
25.6667	2.33333	0.0777147		25.6667	2.33333	0.068142		25.6667	2.33333	-0.0156937		25.6667	2.33333	0.518918
26.1333	-22.8667	-0.0192555		26.1333	-22.8667	0.0145112		26.1333	-22.8667	0.020226		26.1333	-22.8667	0.0499753
25.6667	0.933333	0.103314		25.6667	0.933333	0.068989		25.6667	0.933333	-0.00597045		25.6667	0.933333	0.49027
26.1333	-24.2667	-0.042722		26.1333	-24.2667	-0.00445714		26.1333	-24.2667	0.00591098		26.1333	-24.2667	0.0327455
25.6667	-0.466667	0.139825		25.6667	-0.466667	0.0722181		25.6667	-0.466667	0.00818009		25.6667	-0.466667	0.459246
26.1333	-26.1333	-0.0623854		26.1333	-26.1333	-0.018014		26.1333	-26.1333	-0.00607281		26.1333	-26.1333	0.016044
25.6667	-2.33333	0.185007		25.6667	-2.33333	0.0790776		25.6667	-2.33333	0.0261849		25.6667	-2.33333	0.444638
26.1333	-27.0667	-0.0668108		26.1333	-27.0667	-0.0252443		26.1333	-27.0667	-0.0118163		26.1333	-27.0667	0.00575766
25.6667	-3.73333	0.24702		25.6667	-3.73333	0.0953929		25.6667	-3.73333	0.047365		25.6667	-3.73333	0.442343
26.1333	-28.9333	-0.0581351		26.1333	-28.9333	-0.042998		26.1333	-28.9333	-0.0232455		26.1333	-28.9333	0
25.6667	-5.13333	0.286499		25.6667	-5.13333	0.102221		25.6667	-5.13333	0.0605959		25.6667	-5.13333	0.448016
25.6667	-6.06667	0.29001		25.6667	-6.06667	0.0987806		25.6667	-6.06667	0.0644544		25.6667	-6.06667	0.441501
26.1333	-30.3333	-0.0623666		26.1333	-30.3333	-0.0446373		26.1333	-30.3333	-0.0280983		26.1333	-30.3333	0
26.1333	-31.2667	-0.0573967		26.1333	-31.2667	-0.0474678		26.1333	-31.2667	-0.0310976		26.1333	-31.2667	0
25.6667	-7.93333	0.283894		25.6667	-7.93333	0.0891098		25.6667	-7.93333	0.0741232		25.6667	-7.93333	0.407052
26.1333	-33.1333	-0.0399991		26.1333	-33.1333	-0.0525794		26.1333	-33.1333	-0.0362725		26.1333	-33.1333	0.000650727
25.6667	-9.33333	0.294892		25.6667	-9.33333	0.0914209		25.6667	-9.33333	0.0810844		25.6667	-9.33333	0.39654
25.6667	-10.2667	0.285673		25.6667	-10.2667	0.0893118		25.6667	-10.2667	0.0832212		25.6667	-10.2667	0.379789
26.1333	-34.5333	-0.0473078		26.1333	-34.5333	-0.0481884		26.1333	-34.5333	-0.036726		26.1333	-34.5333	0.00516469
25.6667	-11.6667	0.257079		25.6667	-11.6667	0.0853044		25.6667	-11.6667	0.0856698		25.6667	-11.6667	0.344123
24.7333	34.5333	0.0598752		24.7333	34.5333	0.100811		24.7333	34.5333	0.113874		24.7333	34.5333	0.125496
25.6667	-13.5333	0.227112		25.6667	-13.5333	0.0822191		25.6667	-13.5333	0.0831686		25.6667	-13.5333	0.29288
24.7333	33.1333	0.0574527		24.7333	33.1333	0.0970716		24.7333	33.1333	0.115935		24.7333	33.1333	0.123354
25.6667	-14.9333	0.209349		25.6667	-14.9333	0.0753922		25.6667	-14.9333	0.0758674		25.6667	-14.9333	0.261104
25.6667	-15.8667	0.186672		25.6667	-15.8667	0.0713605		25.6667	-15.8667	0.0722283		25.6667	-15.8667	0.23466
24.7333	31.2667	0.0476107		24.7333	31.2667	0.0727615		24.7333	31.2667	0.0831642		24.7333	31.2667	0.0831642
24.7333	30.3333	0.042444		24.7333	30.3333	0.0605476		24.7333	30.3333	0.0666889		24.7333	30.3333	0.0666889
25.6667	-17.7333	0.112659		25.6667	-17.7333	0.0557601		25.6667	-17.7333	0.0590277		25.6667	-17.7333	0.149166
24.7333	28.9333	0.0300954		24.7333	28.9333	0.0362406		24.7333	28.9333	0.03967		24.7333	28.9333	0.03967
25.6667	-18.6667	0.0931414		25.6667	-18.6667	0.0502748		25.6667	-18.6667	0.0538146		25.6667	-18.6667	0.125536
24.7333	27.5333	0.0164074		24.7333	27.5333	0.0101469		24.7333	27.5333	0.00773134		24.7333	27.5333	0.0685989
25.6667	-20.5333	0.0464437		25.6667	-20.5333	0.0323985		25.6667	-20.5333	0.0382788		25.6667	-20.5333	0.0657451
24.7333	26.1333	0.00220383		24.7333	26.1333	-0.0128034		24.7333	26.1333	-0.0193624		24.7333	26.1333	0.13986
25.6667	-21.9333	0.0095732		25.6667	-21.9333	0.0147888		25.6667	-21.9333	0.0240847		25.6667	-21.9333	0.0496071
24.7333	24.7333	-0.0152543		24.7333	24.7333	-0.0363432		24.7333	24.7333	-0.0476363		24.7333	24.7333	0.218355
25.6667	-23.3333	-0.0239568		25.6667	-23.3333	-0.000147485		25.6667	-23.3333	0.0115064		25.6667	-23.3333	0.0372738
24.7333	23.3333	-0.034054		24.7333	23.3333	-0.0579442		24.7333	23.3333	-0.0746824		24.7333	23.3333	0.292155
25.6667	-24.7333	-0.0329891		25.6667	-24.7333	-0.0155877		25.6667	-24.7333	0.00140676		25.6667	-24.7333	0.0219365
24.7333	21.9333	-0.0544225		24.7333	21.9333	-0.07148		24.7333	21.9333	-0.093113		24.7333	21.9333	0.381603
25.6667	-25.6667	-0.0406798		25.6667	-25.6667	-0.0230237		25.6667	-25.6667	-0.00442325		25.6667	-25.6667	0.012676
25.6667	-27.5333	-0.0482662		25.6667	-27.5333	-0.0377924		25.6667	-27.5333	-0.0154635		25.6667	-27.5333	0
24.7333	20.0667	-0.0795423		24.7333	20.0667	-0.0841426		24.7333	20.0667	-0.115382		24.7333	20.0667	0.466667
24.7333	19.1333	-0.0869176		24.7333	19.1333	-0.0828001		24.7333	19.1333	-0.11836		24.7333	19.1333	0.497874
25.6667	-28.4667	-0.0448387		25.6667	-28.4667	-0.0451674		25.6667	-28.4667	-0.020121		25.6667	-28.4667	0
25.6667	-29.8667	-0.0505692		25.6667	-29.8667	-0.048779		25.6667	-29.8667	-0.0267797		25.6667	-29.8667	0
24.7333	17.2667	-0.0986282		24.7333	17.2667	-0.0751478		24.7333	17.2667	-0.119691		24.7333	17.2667	0.543642
25.6667	-31.7333	-0.0355059		25.6667	-31.7333	-0.0562241		25.6667	-31.7333	-0.033303		25.6667	-31.7333	0
24.7333	15.8667	-0.10942		24.7333	15.8667	-0.0757466		24.7333	15.8667	-0.127771		24.7333	15.8667	0.548571
25.6667	-32.6667	-0.0271533		25.6667	-32.6667	-0.0591942		25.6667	-32.6667	-0.0361551		25.6667	-32.6667	0
24.7333	14.4667	-0.117094		24.7333	14.4667	-0.0808758		24.7333	14.4667	-0.136299		24.7333	14.4667	0.538532
25.6667	-34.0667	-0.0344204		25.6667	-34.0667	-0.0544732		25.6667	-34.0667	-0.0375567		25.6667	-34.0667	0.00308837
24.7333	13.5333	-0.118806		24.7333	13.5333	-0.0790647		24.7333	13.5333	-0.136994		24.7333	13.5333	0.535436
24.7333	12.1333	-0.10825		24.7333	12.1333	-0.0465641		24.7333	12.1333	-0.11598		24.7333	12.1333	0.552508
24.2667	34.0667	0.0595993		24.2667	34.0667	0.10289		24.2667	34.0667	0.125372		24.2667	34.0667	0.135185
24.7333	10.2667	-0.0920643		24.7333	10.2667	-0.0217615		24.7333	10.2667	-0.100142		24.7333	10.2667	0.555463
24.7333	9.33333	-0.0835912		24.7333	9.33333	-0.0139401		24.7333	9.33333	-0.0947801		24.7333	9.33333	0.561065
24.2667	32.6667	0.0553863		24.2667	32.6667	0.0965286		24.2667	32.6667	0.127639		24.2667	32.6667	0.131545
24.7333	7.93333	-0.0529851		24.7333	7.93333	0.0192776		24.7333	7.93333	-0.0716904		24.7333	7.93333	0.582321
24.2667	31.7333	0.0502268		24.2667	31.7333	0.0844709		24.2667	31.7333	0.111056		24.2667	31.7333	0.111056
24.7333	6.53333	-0.0246948		24.7333	6.53333	0.0399282		24.7333	6.53333	-0.0559223		24.7333	6.53333	0.581286
24.2667	29.8667	0.03713		24.2667	29.8667	0.0537427		24.2667	29.8667	0.0666531		24.2667	29.8667	0.0666531
24.7333	5.13333	0.0114244		24.7333	5.13333	0.0581789		24.7333	5.13333	-0.0395619		24.7333	5.13333	0.563089
24.2667	28.4667	0.0216985		24.2667	28.4667	0.0232937		24.2667	28.4667	0.0279611		24.2667	28.4667	0.0675745
24.7333	3.73333	0.0709777		24.7333	3.73333	0.0884905		24.7333	3.73333	-0.0139091		24.7333	3.73333	0.570146
24.2667	27.0667	0.00965954		24.2667	27.0667	0.00189929		24.2667	27.0667	0.0010798		24.2667	27.0667	0.125171
24.2667	25.6667	-0.00583316		24.2667	25.6667	-0.0195931		24.2667	25.6667	-0.0240571		24.2667	25.6667	0.206622
24.7333	1.86667	0.112383		24.7333	1.86667	0.0933014		24.7333	1.86667	-0.000739888		24.7333	1.86667	0.543141
24.7333	0.933333	0.129921		24.7333	0.933333	0.0943449		24.7333	0.933333	0.00466714		24.7333	0.933333	0.527443
24.2667	24.2667	-0.0259652		24.2667	24.2667	-0.0437267		24.2667	24.2667	-0.055237		24.2667	24.2667	0.289682
24.2667	22.8667	-0.0427688		24.2667	22.8667	-0.058332		24.2667	22.8667	-0.0750563		24.2667	22.8667	0.35878
24.7333	-0.933333	0.184473		24.7333	-0.933333	0.100642		24.7333	-0.933333	0.0230653		24.7333	-0.933333	0.499792
24.7333	-1.86667	0.212719		24.7333	-1.86667	0.104465		24.7333	-1.86667	0.032226		24.7333	-1.86667	0.493333
24.2667	21.4667	-0.0603807		24.2667	21.4667	-0.0608082		24.2667	21.4667	-0.0825898		24.2667	21.4667	0.456171
24.2667	20.5333	-0.069773		24.2667	20.5333	-0.0643684		24.2667	20.5333	-0.0906624		24.2667	20.5333	0.488165
24.7333	-3.73333	0.28892		24.7333	-3.73333	0.122239		24.7333	-3.73333	0.0550925		24.7333	-3.73333	0.490274
24.2667	18.6667	-0.0871373		24.2667	18.6667	-0.0619665		24.2667	18.6667	-0.100435		24.2667	18.6667	0.554826
24.7333	-5.13333	0.317054		24.7333	-5.13333	0.119787		24.7333	-5.13333	0.0643728		24.7333	-5.13333	0.482287
24.2667	17.7333	-0.0924613		24.2667	17.7333	-0.0593463		24.2667	17.7333	-0.10285		24.2667	17.7333	0.570478
24.7333	-6.53333	0.32539		24.7333	-6.53333	0.113188		24.7333	-6.53333	0.0693111		24.7333	-6.53333	0.472404
24.2667	16.3333	-0.101127		24.2667	16.3333	-0.0627768		24.2667	16.3333	-0.112911		24.2667	16.3333	0.569138
24.7333	-7.93333	0.326592		24.7333	-7.93333	0.105515		24.7333	-7.93333	0.0755962		24.7333	-7.93333	0.448847
24.2667	14.9333	-0.108105		24.2667	14.9333	-0.0589732		24.2667	14.9333	-0.117478		24.2667	14.9333	0.56887
24.7333	-9.33333	0.326387		24.7333	-9.33333	0.100948		24.7333	-9.33333	0.0803972		24.7333	-9.33333	0.425089
24.2667	13.0667	-0.107374		24.2667	13.0667	-0.0457314		24.2667	13.0667	-0.113989		24.2667	13.0667	0.565959
24.7333	-10.7333	0.302617		24.7333	-10.7333	0.0931224		24.7333	-10.7333	0.0826971		24.7333	-10.7333	0.388718
24.7333	-11.6667	0.288373		24.7333	-11.6667	0.0900124		24.7333	-11.6667	0.0831713		24.7333	-11.6667	0.367184
24.2667	11.6667	-0.0895439		24.2667	11.6667	-0.00827092		24.2667	11.6667	-0.0897436		24.2667	11.6667	0.583186
24.2667	10.7333	-0.0781356		24.2667	10.7333	0.00784291		24.2667	10.7333	-0.0798858		24.2667	10.7333	0.585617
24.7333	-13.0667	0.270358		24.7333	-13.0667	0.0851793		24.7333	-13.0667	0.0794415		24.7333	-13.0667	0.328194
24.7333	-14.4667	0.243752		24.7333	-14.4667	0.0755496		24.7333	-14.4667	0.0728754		24.7333	-14.4667	0.291632
24.2667	8.86667	-0.0579512		24.2667	8.86667	0.0199698		24.2667	8.86667	-0.072307		24.2667	8.86667	0.590178
24.7333	-15.8667	0.215887		24.7333	-15.8667	0.0668751		24.7333	-15.8667	0.0670685		24.7333	-15.8667	0.256626
24.2667	7.46667	-0.0320243		24.2667	7.46667	0.043158		24.2667	7.46667	-0.0559026		24.2667	7.46667	0.59873
24.7333	-17.7333	0.137975		24.7333	-17.7333	0.0501422		24.7333	-17.7333	0.0546751		24.7333	-17.7333	0.16757
24.2667	6.06667	0.00911953		24.2667	6.06667	0.0682162		24.2667	6.06667	-0.0364835		24.2667	6.06667	0.589532
24.7333	-18.6667	0.117135		24.7333	-18.6667	0.0444049		24.7333	-18.6667	0.0503331		24.7333	-18.6667	0.142899
24.2667	4.66667	0.0503544		24.2667	4.66667	0.0885344		24.2667	4.66667	-0.0192503		24.2667	4.66667	0.585932
24.7333	-20.0667	0.0887995		24.7333	-20.0667	0.025553		24.7333	-20.0667	0.0360797		24.7333	-20.0667	0.100388
24.2667	3.26667	0.114454		24.2667	3.26667	0.119269		24.2667	3.26667	0.00539827		24.2667	3.26667	0.595468
24.2667	2.33333	0.130167		24.2667	2.33333	0.11816		24.2667	2.33333	0.00906538		24.2667	2.33333	0.580629
24.7333	-21.9333	0.035321		24.7333	-21.9333	0.00179105		24.7333	-21.9333	0.0186354		24.7333	-21.9333	0.056811
24.7333	-23.3333	-0.00478743		24.7333	-23.3333	-0.00973135		24.7333	-23.3333	0.00856802		24.7333	-23.3333	0.0286445
24.2667	0.466667	0.174466		24.2667	0.466667	0.121411		24.2667	0.466667	0.0208473		24.2667	0.466667	0.546668
24.7333	-24.2667	-0.0105591		24.7333	-24.2667	-0.0185475		24.7333	-24.2667	0.00292519		24.7333	-24.2667	0.0200241
24.2667	-0.466667	0.200516		24.2667	-0.466667	0.12588		24.2667	-0.466667	0.0287112		24.2667	-0.466667	0.544538
24.7333	-26.1333	-0.0218324		24.7333	-26.1333	-0.0347065		24.7333	-26.1333	-0.00842493		24.7333	-26.1333	0.00493354
24.2667	-2.33333	0.268041		24.2667	-2.33333	0.13427		24.2667	-2.33333	0.0472425		24.2667	-2.33333	0.533372
24.7333	-27.0667	-0.0292815		24.7333	-27.0667	-0.0425489		24.7333	-27.0667	-0.0144645		24.7333	-27.0667	0
24.2667	-3.26667	0.295761		24.2667	-3.26667	0.138834		24.2667	-3.26667	0.0548241		24.2667	-3.26667	0.529235
24.7333	-28.4667	-0.0247214		24.7333	-28.4667	-0.0542739		24.7333	-28.4667	-0.0217014		24.7333	-28.4667	0.000610811
24.2667	-4.66667	0.322675		24.2667	-4.66667	0.133184		24.2667	-4.66667	0.0627511		24.2667	-4.66667	0.502059
24.2667	-6.06667	0.340305		24.2667	-6.06667	0.12471		24.2667	-6.06667	0.0693213		24.2667	-6.06667	0.494855
24.7333	-30.3333	-0.028837		24.7333	-30.3333	-0.0585561		24.7333	-30.3333	-0.0291767		24.7333	-30.3333	0
24.7333	-31.2667	-0.0209922		24.7333	-31.2667	-0.062682		24.7333	-31.2667	-0.0329513		24.7333	-31.2667	0
24.2667	-7.46667	0.343931		24.2667	-7.46667	0.116888		24.2667	-7.46667	0.0736069		24.2667	-7.46667	0.478541
24.2667	-8.86667	0.349983		24.2667	-8.86667	0.111403		24.2667	-8.86667	0.0784254		24.2667	-8.86667	0.458878
24.7333	-33.1333	-0.00533513		24.7333	-33.1333	-0.0693328		24.7333	-33.1333	-0.0390294		24.7333	-33.1333	0.0232341
24.2667	-10.2667	0.332531		24.2667	-10.2667	0.100887		24.2667	-10.2667	0.0809941		24.2667	-10.2667	0.418239
24.7333	-34.5333	-0.0157605		24.7333	-34.5333	-0.0635777		24.7333	-34.5333	-0.0396564		24.7333	-34.5333	0.0049876
24.2667	-12.1333	0.30439		24.2667	-12.1333	0.092298		24.2667	-12.1333	0.0803786		24.2667	-12.1333	0.36798
23.3333	34.5333	0.0606261		23.3333	34.5333	0.109094		23.3333	34.5333	0.146032		23.3333	34.5333	0.15467
24.2667	-13.5333	0.279358		24.2667	-13.5333	0.0816738		24.2667	-13.5333	0.0740664		24.2667	-13.5333	0.329438
23.3333	33.1333	0.0578763		23.3333	33.1333	0.106989		23.3333	33.1333	0.156465		23.3333	33.1333	0.160234
24.2667	-14.9333	0.243258		24.2667	-14.9333	0.0702093		24.2667	-14.9333	0.0680758		24.2667	-14.9333	0.284813
24.2667	-16.3333	0.21939		24.2667	-16.3333	0.0596712		24.2667	-16.3333	0.0604031		24.2667	-16.3333	0.251834
23.3333	31.2667	0.0472306		23.3333	31.2667	0.0834942		23.3333	31.2667	0.123568		23.3333	31.2667	0.123568
24.2667	-17.2667	0.187167		24.2667	-17.2667	0.0509337		24.2667	-17.2667	0.0543843		24.2667	-17.2667	0.213492
23.3333	30.3333	0.0386854		23.3333	30.3333	0.0649706		23.3333	30.3333	0.0960474		23.3333	30.3333	0.0960474
23.3333	28.4667	0.018543		23.3333	28.4667	0.0246717		23.3333	28.4667	0.0395822		23.3333	28.4667	0.138226
24.2667	-19.1333	0.123685		24.2667	-19.1333	0.0334501		24.2667	-19.1333	0.0422744		24.2667	-19.1333	0.138804
23.3333	27.5333	0.0104135		23.3333	27.5333	0.0100489		23.3333	27.5333	0.0184054		23.3333	27.5333	0.168682
24.2667	-20.5333	0.100365		24.2667	-20.5333	0.0115031		24.2667	-20.5333	0.0275743		24.2667	-20.5333	0.124004
23.3333	26.1333	-0.00428421		23.3333	26.1333	-0.00753343		23.3333	26.1333	-0.00136604		23.3333	26.1333	0.261743
24.2667	-21.4667	0.0760448		24.2667	-21.4667	0.00109172		24.2667	-21.4667	0.0205102		24.2667	-21.4667	0.10489
24.2667	-22.8667	0.0251796		24.2667	-22.8667	-0.00977578		24.2667	-22.8667	0.0113413		24.2667	-22.8667	0.0526249
23.3333	24.2667	-0.0282587		23.3333	24.2667	-0.0344798		23.3333	24.2667	-0.0394274		23.3333	24.2667	0.357402
23.3333	23.3333	-0.0392884		23.3333	23.3333	-0.0429193		23.3333	23.3333	-0.0533309		23.3333	23.3333	0.400552
24.2667	-24.7333	0.0111093		24.2667	-24.7333	-0.0295671		24.2667	-24.7333	-0.0011198		24.2667	-24.7333	0.0464184
24.2667	-25.6667	0.00897183		24.2667	-25.6667	-0.0380035		24.2667	-25.6667	-0.00641203		24.2667	-25.6667	0.0468838
23.3333	21.9333	-0.0561497		23.3333	21.9333	-0.0437454		23.3333	21.9333	-0.0599365		23.3333	21.9333	0.49686
23.3333	20.5333	-0.0684685		23.3333	20.5333	-0.0453069		23.3333	20.5333	-0.0700312		23.3333	20.5333	0.542343
24.2667	-27.5333	-0.0135765		24.2667	-27.5333	-0.0545829		24.2667	-27.5333	-0.0195647		24.2667	-27.5333	0.0188643
23.3333	19.1333	-0.0806432		23.3333	19.1333	-0.0407269		23.3333	19.1333	-0.0761697		23.3333	19.1333	0.593319
24.2667	-28.9333	-0.0124536		24.2667	-28.9333	-0.0627015		24.2667	-28.9333	-0.0256011		24.2667	-28.9333	0.0200874
24.2667	-29.8667	-0.0131822		24.2667	-29.8667	-0.0643557		24.2667	-29.8667	-0.028097		24.2667	-29.8667	0.0171982
23.3333	17.2667	-0.0900718		23.3333	17.2667	-0.0379375		23.3333	17.2667	-0.0846214		23.3333	17.2667	0.610166
23.3333	16.3333	-0.0934698		23.3333	16.3333	-0.0344608		23.3333	16.3333	-0.0876383		23.3333	16.3333	0.612408
24.2667	-31.7333	0.00264258		24.2667	-31.7333	-0.0733379		24.2667	-31.7333	-0.0365987		24.2667	-31.7333	0.038502
24.2667	-32.6667	0.00850678		24.2667	-32.6667	-0.0761366		24.2667	-32.6667	-0.0393872		24.2667	-32.6667	0.0471849
23.3333	14.4667	-0.0956414		23.3333	14.4667	-0.0173971		23.3333	14.4667	-0.0849582		23.3333	14.4667	0.621446
24.2667	-34.0667	0.00291285		24.2667	-34.0667	-0.0731018		24.2667	-34.0667	-0.0414831		24.2667	-34.0667	0.0366056
23.3333	13.0667	-0.0925936		23.3333	13.0667	-0.00885456		23.3333	13.0667	-0.0860128		23.3333	13.0667	0.607233
23.3333	12.1333	-0.0796664		23.3333	12.1333	0.0163601		23.3333	12.1333	-0.0707743		23.3333	12.1333	0.614491
22.8667	34.0667	0.0605931		22.8667	34.0667	0.113183		22.8667	34.0667	0.165535		22.8667	34.0667	0.171401
23.3333	10.2667	-0.0501544		23.3333	10.2667	0.0558072		23.3333	10.2667	-0.0474064		23.3333	10.2667	0.633112
23.3333	8.86667	-0.0348621		23.3333	8.86667	0.0563431		23.3333	8.86667	-0.0487246		23.3333	8.86667	0.624299
22.8667	32.6667	0.0567722		22.8667	32.6667	0.109599		22.8667	32.6667	0.175749		22.8667	32.6667	0.175796
23.3333	7.93333	-0.0162509		23.3333	7.93333	0.0716841		23.3333	7.93333	-0.0387826		23.3333	7.93333	0.629626
22.8667	31.7333	0.0523471		22.8667	31.7333	0.10071		22.8667	31.7333	0.164885		22.8667	31.7333	0.164885
23.3333	6.06667	0.0424002		23.3333	6.06667	0.107639		23.3333	6.06667	-0.0130198		23.3333	6.06667	0.621352
22.8667	29.8667	0.0313803		22.8667	29.8667	0.0577623		22.8667	29.8667	0.0998176		22.8667	29.8667	0.153516
22.8667	28.9333	0.0234808		22.8667	28.9333	0.0419547		22.8667	28.9333	0.0756078		22.8667	28.9333	0.18126
23.3333	5.13333	0.0699931		23.3333	5.13333	0.119771		23.3333	5.13333	-0.00364216		23.3333	5.13333	0.624463
22.8667	27.0667	0.0030503		22.8667	27.0667	0.00512067		22.8667	27.0667	0.0180779		22.8667	27.0667	0.245117
23.3333	3.26667	0.143068		23.3333	3.26667	0.151799		23.3333	3.26667	0.021423		23.3333	3.26667	0.632474
23.3333	1.86667	0.164267		23.3333	1.86667	0.142457		23.3333	1.86667	0.0227975		23.3333	1.86667	0.600241
22.8667	25.6667	-0.00993143		22.8667	25.6667	-0.00609231		22.8667	25.6667	0.00581621		22.8667	25.6667	0.334328
22.8667	24.7333	-0.019131		22.8667	24.7333	-0.0142294		22.8667	24.7333	-0.00547275		22.8667	24.7333	0.380607
23.3333	0.933333	0.192785		23.3333	0.933333	0.144449		23.3333	0.933333	0.0291748		23.3333	0.933333	0.580468
23.3333	-0.466667	0.242154		23.3333	-0.466667	0.155982		23.3333	-0.466667	0.0421355		23.3333	-0.466667	0.585502
22.8667	22.8667	-0.0463578		22.8667	22.8667	-0.0332981		22.8667	22.8667	-0.0412603		22.8667	22.8667	0.483833
23.3333	-1.86667	0.29445		23.3333	-1.86667	0.159955		23.3333	-1.86667	0.0544295		23.3333	-1.86667	0.574968
22.8667	21.4667	-0.0609982		22.8667	21.4667	-0.0343115		22.8667	21.4667	-0.0517125		22.8667	21.4667	0.548164
23.3333	-3.26667	0.32885		23.3333	-3.26667	0.160408		23.3333	-3.26667	0.0618019		23.3333	-3.26667	0.561552
22.8667	20.0667	-0.0736557		22.8667	20.0667	-0.0343202		22.8667	20.0667	-0.0635431		22.8667	20.0667	0.590568
23.3333	-4.66667	0.360151		23.3333	-4.66667	0.157995		23.3333	-4.66667	0.0683493		23.3333	-4.66667	0.546677
22.8667	18.6667	-0.0798688		22.8667	18.6667	-0.0229305		22.8667	18.6667	-0.0604822		22.8667	18.6667	0.631679
22.8667	17.7333	-0.0825872		22.8667	17.7333	-0.0170578		22.8667	17.7333	-0.0595876		22.8667	17.7333	0.644562
23.3333	-6.53333	0.37625		23.3333	-6.53333	0.141691		23.3333	-6.53333	0.0737513		23.3333	-6.53333	0.526926
23.3333	-7.46667	0.37744		23.3333	-7.46667	0.132572		23.3333	-7.46667	0.0753126		23.3333	-7.46667	0.511577
22.8667	15.8667	-0.0873517		22.8667	15.8667	0.000210103		22.8667	15.8667	-0.0617426		22.8667	15.8667	0.654923
22.8667	14.9333	-0.0882485		22.8667	14.9333	0.0042001		22.8667	14.9333	-0.0637657		22.8667	14.9333	0.653979
23.3333	-8.86667	0.394676		23.3333	-8.86667	0.128424		23.3333	-8.86667	0.0786347		23.3333	-8.86667	0.500287
22.8667	13.5333	-0.0883699		22.8667	13.5333	0.00526827		22.8667	13.5333	-0.0704073		22.8667	13.5333	0.638578
23.3333	-10.7333	0.366644		23.3333	-10.7333	0.109319		23.3333	-10.7333	0.0792262		23.3333	-10.7333	0.439116
23.3333	-11.6667	0.35357		23.3333	-11.6667	0.102574		23.3333	-11.6667	0.077974		23.3333	-11.6667	0.414443
22.8667	11.6667	-0.0543786		22.8667	11.6667	0.0684899		22.8667	11.6667	-0.0339122		22.8667	11.6667	0.659681
22.8667	10.7333	-0.0417911		22.8667	10.7333	0.0825532		22.8667	10.7333	-0.0268372		22.8667	10.7333	0.660916
23.3333	-13.5333	0.323955		23.3333	-13.5333	0.085166		23.3333	-13.5333	0.0693988		23.3333	-13.5333	0.368286
22.8667	9.33333	-0.0281148		22.8667	9.33333	0.0788697		22.8667	9.33333	-0.0334374		22.8667	9.33333	0.649952
23.3333	-14.9333	0.271066		23.3333	-14.9333	0.0690747		23.3333	-14.9333	0.0638855		23.3333	-14.9333	0.306949
23.3333	-15.8667	0.256993		23.3333	-15.8667	0.0620793		23.3333	-15.8667	0.059457		23.3333	-15.8667	0.287128
22.8667	7.46667	0.0203384		22.8667	7.46667	0.11683		22.8667	7.46667	-0.0102904		22.8667	7.46667	0.662609
22.8667	6.53333	0.0497226		22.8667	6.53333	0.135793		22.8667	6.53333	0.00198928		22.8667	6.53333	0.661359
23.3333	-17.7333	0.206441		23.3333	-17.7333	0.0438267		23.3333	-17.7333	0.0477904		23.3333	-17.7333	0.223251
23.3333	-18.6667	0.16869		23.3333	-18.6667	0.0312973		23.3333	-18.6667	0.0403114		23.3333	-18.6667	0.181251
22.8667	4.66667	0.118681		22.8667	4.66667	0.163838		22.8667	4.66667	0.0220956		22.8667	4.66667	0.664314
22.8667	3.73333	0.145414		22.8667	3.73333	0.171477		22.8667	3.73333	0.0289077		22.8667	3.73333	0.662048
23.3333	-20.0667	0.140475		23.3333	-20.0667	0.00878745		23.3333	-20.0667	0.0261159		23.3333	-20.0667	0.171767
22.8667	2.33333	0.170048		22.8667	2.33333	0.165104		22.8667	2.33333	0.0303655		22.8667	2.33333	0.636487
23.3333	-21.9333	0.0969341		23.3333	-21.9333	-0.0090903		23.3333	-21.9333	0.0153182		23.3333	-21.9333	0.137404
23.3333	-23.3333	0.0498421		23.3333	-23.3333	-0.0204535		23.3333	-23.3333	0.00685737		23.3333	-23.3333	0.0895524
22.8667	0.466667	0.239553		22.8667	0.466667	0.169755		22.8667	0.466667	0.0439845		22.8667	0.466667	0.607795
23.3333	-24.2667	0.0397478		23.3333	-24.2667	-0.0313422		23.3333	-24.2667	0.000128673		23.3333	-24.2667	0.0837266
22.8667	-0.933333	0.285786		22.8667	-0.933333	0.172555		22.8667	-0.933333	0.0536741		22.8667	-0.933333	0.601004
23.3333	-25.6667	0.0423087		23.3333	-25.6667	-0.0489331		23.3333	-25.6667	-0.00972458		23.3333	-25.6667	0.0957194
22.8667	-2.33333	0.328385		22.8667	-2.33333	0.173296		22.8667	-2.33333	0.0622169		22.8667	-2.33333	0.587528
23.3333	-27.5333	0.0169682		23.3333	-27.5333	-0.0665003		23.3333	-27.5333	-0.0227524		23.3333	-27.5333	0.0665216
22.8667	-3.73333	0.360769		22.8667	-3.73333	0.169397		22.8667	-3.73333	0.0681078		22.8667	-3.73333	0.567472
23.3333	-28.9333	0.00328275		23.3333	-28.9333	-0.0693206		23.3333	-28.9333	-0.0273332		23.3333	-28.9333	0.0454463
22.8667	-5.13333	0.394936		22.8667	-5.13333	0.171774		22.8667	-5.13333	0.0738436		22.8667	-5.13333	0.571918
23.3333	-29.8667	0.00396706		23.3333	-29.8667	-0.0716307		23.3333	-29.8667	-0.029812		23.3333	-29.8667	0.0455018
22.8667	-6.06667	0.40857		22.8667	-6.06667	0.168377		22.8667	-6.06667	0.0762223		22.8667	-6.06667	0.571335
23.3333	-31.2667	0.0212626		23.3333	-31.2667	-0.081504		23.3333	-31.2667	-0.0376395		23.3333	-31.2667	0.0699219
22.8667	-7.93333	0.409578		22.8667	-7.93333	0.139668		22.8667	-7.93333	0.0780958		22.8667	-7.93333	0.526226
23.3333	-32.6667	0.0287208		23.3333	-32.6667	-0.0859397		23.3333	-32.6667	-0.0425439		23.3333	-32.6667	0.0802047
22.8667	-9.33333	0.421963		22.8667	-9.33333	0.134807		22.8667	-9.33333	0.078857		22.8667	-9.33333	0.513082
23.3333	-34.0667	0.0299264		23.3333	-34.0667	-0.0867134		23.3333	-34.0667	-0.0455379		23.3333	-34.0667	0.0810568
22.8667	-10.2667	0.411949		22.8667	-10.2667	0.1253		22.8667	-10.2667	0.0782306		22.8667	-10.2667	0.485875
22.8667	-12.1333	0.38803		22.8667	-12.1333	0.106816		22.8667	-12.1333	0.0737856		22.8667	-12.1333	0.442381
21.9333	34.5333	0.0622786		21.9333	34.5333	0.121517		21.9333	34.5333	0.193157		21.9333	34.5333	0.196839
22.8667	-13.0667	0.378635		22.8667	-13.0667	0.0988766		22.8667	-13.0667	0.0699422		22.8667	-13.0667	0.425543
22.8667	-14.4667	0.313472		22.8667	-14.4667	0.0757969		22.8667	-14.4667	0.0637727		22.8667	-14.4667	0.349277
21.9333	33.1333	0.0593487		21.9333	33.1333	0.119843		21.9333	33.1333	0.205904		21.9333	33.1333	0.205904
21.9333	31.7333	0.0524474		21.9333	31.7333	0.108227		21.9333	31.7333	0.196025		21.9333	31.7333	0.196025
22.8667	-16.3333	0.28148		22.8667	-16.3333	0.0582983		22.8667	-16.3333	0.0537352		22.8667	-16.3333	0.30341
22.8667	-17.2667	0.265878		22.8667	-17.2667	0.0501411		22.8667	-17.2667	0.0484826		22.8667	-17.2667	0.281088
21.9333	29.8667	0.031789		21.9333	29.8667	0.0669618		21.9333	29.8667	0.130237		21.9333	29.8667	0.230059
21.9333	28.4667	0.0204319		21.9333	28.4667	0.0444118		21.9333	28.4667	0.09038		21.9333	28.4667	0.255523
22.8667	-19.1333	0.178754		22.8667	-19.1333	0.0174899		22.8667	-19.1333	0.0306979		22.8667	-19.1333	0.206509
21.9333	27.0667	0.00317008		21.9333	27.0667	0.0147947		21.9333	27.0667	0.0411009		21.9333	27.0667	0.305422
22.8667	-20.5333	0.145903		22.8667	-20.5333	-0.00172307		22.8667	-20.5333	0.0199801		22.8667	-20.5333	0.187496
21.9333	26.1333	-0.0060822		21.9333	26.1333	0.0058442		21.9333	26.1333	0.0285185		21.9333	26.1333	0.359697
22.8667	-21.4667	0.129897		22.8667	-21.4667	-0.00807848		22.8667	-21.4667	0.0163493		22.8667	-21.4667	0.174707
21.9333	24.7333	-0.0188333		21.9333	24.7333	0.000343941		21.9333	24.7333	0.0214772		21.9333	24.7333	0.448827
22.8667	-22.8667	0.0893327		22.8667	-22.8667	-0.0193686		22.8667	-22.8667	0.0090709		22.8667	-22.8667	0.136068
22.8667	-24.7333	0.0630287		22.8667	-24.7333	-0.0431285		22.8667	-24.7333	-0.00539961		22.8667	-24.7333	0.119045
21.9333	22.8667	-0.0429521		21.9333	22.8667	-0.0104351		21.9333	22.8667	-0.00613959		21.9333	22.8667	0.55119
22.8667	-26.1333	0.0594537		22.8667	-26.1333	-0.0648889		22.8667	-26.1333	-0.0174804		22.8667	-26.1333	0.125086
21.9333	21.4667	-0.0574493		21.9333	21.4667	-0.0110061		21.9333	21.4667	-0.0208815		21.9333	21.4667	0.602738
22.8667	-27.0667	0.0470825		22.8667	-27.0667	-0.0710825		22.8667	-27.0667	-0.0220524		22.8667	-27.0667	0.110616
21.9333	20.0667	-0.0706618		21.9333	20.0667	-0.0140363		21.9333	20.0667	-0.0402934		21.9333	20.0667	0.632631
22.8667	-28.4667	0.0210047		22.8667	-28.4667	-0.0733927		22.8667	-28.4667	-0.0269154		22.8667	-28.4667	0.0734879
21.9333	19.1333	-0.074907		21.9333	19.1333	-0.00816051		21.9333	19.1333	-0.0417622		21.9333	19.1333	0.653602
21.9333	17.7333	-0.0762142		21.9333	17.7333	0.0124444		21.9333	17.7333	-0.0299069		21.9333	17.7333	0.688331
22.8667	-30.3333	0.0239541		22.8667	-30.3333	-0.0809539		22.8667	-30.3333	-0.0343055		22.8667	-30.3333	0.0761713
21.9333	15.8667	-0.0783564		21.9333	15.8667	0.0334854		21.9333	15.8667	-0.0304518		21.9333	15.8667	0.698035
22.8667	-31.7333	0.0383833		22.8667	-31.7333	-0.0900771		22.8667	-31.7333	-0.0421735		22.8667	-31.7333	0.0963931
21.9333	14.4667	-0.0796499		21.9333	14.4667	0.0322324		21.9333	14.4667	-0.0414285		21.9333	14.4667	0.684337
22.8667	-33.1333	0.0397175		22.8667	-33.1333	-0.0914985		22.8667	-33.1333	-0.0459577		22.8667	-33.1333	0.0972867
21.9333	13.5333	-0.0745991		21.9333	13.5333	0.0442689		21.9333	13.5333	-0.0374338		21.9333	13.5333	0.683677
22.8667	-34.5333	0.0471685		22.8667	-34.5333	-0.0954271		22.8667	-34.5333	-0.048788		22.8667	-34.5333	0.108735
21.9333	11.6667	-0.0393432		21.9333	11.6667	0.108379		21.9333	11.6667	-0.00186952		21.9333	11.6667	0.703135
21.4667	34.0667	0.0627506		21.4667	34.0667	0.127459		21.4667	34.0667	0.218975		21.4667	34.0667	0.219051
21.9333	10.2667	-0.0184875		21.9333	10.2667	0.124977		21.9333	10.2667	0.0028447		21.9333	10.2667	0.699841
21.4667	32.6667	0.0574825		21.4667	32.6667	0.120545		21.4667	32.6667	0.221879		21.4667	32.6667	0.221879
21.9333	8.86667	0.00289362		21.9333	8.86667	0.12574		21.9333	8.86667	-0.00254149		21.9333	8.86667	0.689003
21.9333	7.93333	0.0293126		21.9333	7.93333	0.143847		21.9333	7.93333	0.00701738		21.9333	7.93333	0.693251
21.4667	31.2667	0.0467787		21.4667	31.2667	0.102395		21.4667	31.2667	0.201488		21.4667	31.2667	0.236253
21.4667	30.3333	0.0386294		21.4667	30.3333	0.0864225		21.4667	30.3333	0.174989		21.4667	30.3333	0.264351
21.9333	6.06667	0.0880524		21.9333	6.06667	0.183572		21.9333	6.06667	0.0302035		21.9333	6.06667	0.698708
21.4667	28.9333	0.0250935		21.4667	28.9333	0.0572378		21.4667	28.9333	0.118149		21.4667	28.9333	0.275373
21.9333	4.66667	0.14157		21.9333	4.66667	0.200612		21.9333	4.66667	0.0415423		21.9333	4.66667	0.702494
21.4667	27.5333	0.0126826		21.4667	27.5333	0.0354175		21.4667	27.5333	0.0806576		21.4667	27.5333	0.311443
21.9333	3.26667	0.175203		21.9333	3.26667	0.199028		21.9333	3.26667	0.0436021		21.9333	3.26667	0.685465
21.9333	2.33333	0.202997		21.9333	2.33333	0.201167		21.9333	2.33333	0.0470809		21.9333	2.33333	0.673052
21.4667	25.6667	-0.0112813		21.4667	25.6667	0.0110096		21.4667	25.6667	0.0427639		21.4667	25.6667	0.438938
21.4667	24.2667	-0.0257049		21.4667	24.2667	0.00677621		21.4667	24.2667	0.0315184		21.4667	24.2667	0.525272
21.9333	0.466667	0.283108		21.9333	0.466667	0.208893		21.9333	0.466667	0.0606496		21.9333	0.466667	0.655664
21.4667	23.3333	-0.033607		21.4667	23.3333	0.00386078		21.4667	23.3333	0.0224603		21.4667	23.3333	0.558875
21.9333	-0.933333	0.319609		21.9333	-0.933333	0.201797		21.9333	-0.933333	0.0643565		21.9333	-0.933333	0.639028
21.4667	21.9333	-0.0481822		21.4667	21.9333	0.000953648		21.4667	21.9333	0.00484046		21.4667	21.9333	0.607697
21.9333	-2.33333	0.360201		21.9333	-2.33333	0.199646		21.9333	-2.33333	0.0702326		21.9333	-2.33333	0.622788
21.4667	20.5333	-0.0622191		21.4667	20.5333	0.0032032		21.4667	20.5333	-0.0114348		21.4667	20.5333	0.650073
21.9333	-3.73333	0.391194		21.9333	-3.73333	0.189995		21.9333	-3.73333	0.0739162		21.9333	-3.73333	0.598675
21.9333	-4.66667	0.413606		21.9333	-4.66667	0.189268		21.9333	-4.66667	0.0766484		21.9333	-4.66667	0.596687
21.4667	18.6667	-0.0728533		21.4667	18.6667	0.0152474		21.4667	18.6667	-0.0205251		21.4667	18.6667	0.692839
21.9333	-6.06667	0.451847		21.9333	-6.06667	0.191975		21.9333	-6.06667	0.0806966		21.9333	-6.06667	0.611601
21.4667	17.2667	-0.0716026		21.4667	17.2667	0.0417853		21.4667	17.2667	-0.0058959		21.4667	17.2667	0.723861
21.4667	16.3333	-0.0717843		21.4667	16.3333	0.0522634		21.4667	16.3333	-0.00616492		21.4667	16.3333	0.727437
21.9333	-7.93333	0.453855		21.9333	-7.93333	0.15858		21.9333	-7.93333	0.0799636		21.9333	-7.93333	0.56373
21.4667	14.9333	-0.074008		21.4667	14.9333	0.0503751		21.4667	14.9333	-0.0201904		21.4667	14.9333	0.71177
21.9333	-8.86667	0.456674		21.9333	-8.86667	0.151389		21.9333	-8.86667	0.0793217		21.9333	-8.86667	0.550505
21.4667	13.0667	-0.053585		21.4667	13.0667	0.0972785		21.4667	13.0667	0.0022153		21.4667	13.0667	0.724534
21.9333	-10.7333	0.444742		21.9333	-10.7333	0.132431		21.9333	-10.7333	0.0761729		21.9333	-10.7333	0.50757
21.9333	-11.6667	0.430333		21.9333	-11.6667	0.119872		21.9333	-11.6667	0.0730983		21.9333	-11.6667	0.48536
21.4667	12.1333	-0.0404835		21.4667	12.1333	0.119982		21.4667	12.1333	0.0134815		21.4667	12.1333	0.728033
21.9333	-13.0667	0.422675		21.9333	-13.0667	0.105483		21.9333	-13.0667	0.0662697		21.9333	-13.0667	0.46449
21.4667	10.7333	-0.0209604		21.4667	10.7333	0.138204		21.4667	10.7333	0.0169421		21.4667	10.7333	0.718466
21.4667	9.33333	0.00940802		21.4667	9.33333	0.155378		21.4667	9.33333	0.0201613		21.4667	9.33333	0.720024
21.9333	-14.9333	0.345025		21.9333	-14.9333	0.0740516		21.9333	-14.9333	0.0577196		21.9333	-14.9333	0.372074
21.9333	-15.8667	0.322676		21.9333	-15.8667	0.063701		21.9333	-15.8667	0.0530934		21.9333	-15.8667	0.343064
21.4667	7.46667	0.0665377		21.4667	7.46667	0.189651		21.4667	7.46667	0.0350581		21.4667	7.46667	0.724289
21.4667	6.53333	0.0863616		21.4667	6.53333	0.20155		21.4667	6.53333	0.0414677		21.4667	6.53333	0.723691
21.9333	-17.2667	0.311262		21.9333	-17.2667	0.0493061		21.9333	-17.2667	0.0437492		21.9333	-17.2667	0.323739
21.4667	5.13333	0.129325		21.4667	5.13333	0.213692		21.4667	5.13333	0.0479043		21.4667	5.13333	0.721731
21.9333	-19.1333	0.230012		21.9333	-19.1333	0.0134713		21.9333	-19.1333	0.0256166		21.9333	-19.1333	0.268533
21.4667	3.73333	0.177511		21.4667	3.73333	0.224429		21.4667	3.73333	0.0551414		21.4667	3.73333	0.717283
21.9333	-20.5333	0.170995		21.9333	-20.5333	-0.00478084		21.9333	-20.5333	0.0174646		21.9333	-20.5333	0.218623
21.9333	-21.4667	0.15081		21.9333	-21.4667	-0.0123271		21.9333	-21.4667	0.013732		21.9333	-21.4667	0.202078
21.4667	1.86667	0.263799		21.4667	1.86667	0.239276		21.4667	1.86667	0.0674943		21.4667	1.86667	0.693303
21.9333	-22.8667	0.125624		21.9333	-22.8667	-0.0274861		21.9333	-22.8667	0.00501764		21.9333	-22.8667	0.184526
21.4667	0.933333	0.290739		21.4667	0.933333	0.238278		21.4667	0.933333	0.0702056		21.4667	0.933333	0.691771
21.9333	-24.2667	0.11155		21.9333	-24.2667	-0.048193		21.9333	-24.2667	-0.0067005		21.9333	-24.2667	0.181273
21.4667	-0.466667	0.318285		21.4667	-0.466667	0.218539		21.4667	-0.466667	0.0678142		21.4667	-0.466667	0.663566
21.4667	-1.86667	0.353475		21.4667	-1.86667	0.214219		21.4667	-1.86667	0.071545		21.4667	-1.86667	0.648802
21.9333	-26.1333	0.093155		21.9333	-26.1333	-0.0739011		21.9333	-26.1333	-0.0208624		21.9333	-26.1333	0.172423
21.4667	-3.26667	0.396949		21.4667	-3.26667	0.211412		21.4667	-3.26667	0.0768277		21.4667	-3.26667	0.62874
21.9333	-27.5333	0.0687272		21.9333	-27.5333	-0.0811375		21.9333	-27.5333	-0.0261627		21.9333	-27.5333	0.143606
21.9333	-28.9333	0.0458715		21.9333	-28.9333	-0.0838386		21.9333	-28.9333	-0.0309682		21.9333	-28.9333	0.111367
21.4667	-5.13333	0.452185		21.4667	-5.13333	0.206121		21.4667	-5.13333	0.0819547		21.4667	-5.13333	0.626553
21.9333	-29.8667	0.0482916		21.9333	-29.8667	-0.0895892		21.9333	-29.8667	-0.0357224		21.9333	-29.8667	0.114705
21.4667	-6.53333	0.491953		21.4667	-6.53333	0.201636		21.4667	-6.53333	0.0836389		21.4667	-6.53333	0.633145
21.4667	-7.46667	0.492348		21.4667	-7.46667	0.185173		21.4667	-7.46667	0.0822089		21.4667	-7.46667	0.611129
21.9333	-31.7333	0.0659624		21.9333	-31.7333	-0.10274		21.9333	-31.7333	-0.0463705		21.9333	-31.7333	0.139663
21.9333	-33.1333	0.0607033		21.9333	-33.1333	-0.101795		21.9333	-33.1333	-0.049531		21.9333	-33.1333	0.130318
21.4667	-9.33333	0.491216		21.4667	-9.33333	0.161245		21.4667	-9.33333	0.0788212		21.4667	-9.33333	0.57147
21.9333	-34.0667	0.0643468		21.9333	-34.0667	-0.104053		21.9333	-34.0667	-0.0515884		21.9333	-34.0667	0.135669
21.4667	-10.2667	0.489467		21.4667	-10.2667	0.152852		21.4667	-10.2667	0.0769188		21.4667	-10.2667	0.556344
21.4667	-12.1333	0.455955		21.4667	-12.1333	0.121061		21.4667	-12.1333	0.0690236		21.4667	-12.1333	0.503532
20.5333	34.5333	0.0654726		20.5333	34.5333	0.138798		20.5333	34.5333	0.256299		20.5333	34.5333	0.256299
21.4667	-13.5333	0.431835		21.4667	-13.5333	0.097296		21.4667	-13.5333	0.0595602		21.4667	-13.5333	0.462562
21.4667	-14.4667	0.398648		21.4667	-14.4667	0.0836202		21.4667	-14.4667	0.0561128		21.4667	-14.4667	0.423504
20.5333	32.6667	0.0597523		20.5333	32.6667	0.132082		20.5333	32.6667	0.263182		20.5333	32.6667	0.263182
21.4667	-16.3333	0.341675		21.4667	-16.3333	0.0596883		21.4667	-16.3333	0.0476376		21.4667	-16.3333	0.35378
20.5333	31.2667	0.0486846		20.5333	31.2667	0.112067		20.5333	31.2667	0.234327		20.5333	31.2667	0.293481
21.4667	-17.7333	0.327342		21.4667	-17.7333	0.0390855		21.4667	-17.7333	0.0349951		21.4667	-17.7333	0.353937
20.5333	29.8667	0.0368877		20.5333	29.8667	0.0899129		20.5333	29.8667	0.194797		20.5333	29.8667	0.330453
21.4667	-18.6667	0.294227		21.4667	-18.6667	0.0232026		21.4667	-18.6667	0.0274466		21.4667	-18.6667	0.332181
20.5333	28.4667	0.0228956		20.5333	28.4667	0.0612805		20.5333	28.4667	0.136589		20.5333	28.4667	0.342605
20.5333	27.5333	0.0144957		20.5333	27.5333	0.0487195		20.5333	27.5333	0.114103		20.5333	27.5333	0.373786
21.4667	-20.0667	0.219568		21.4667	-20.0667	0.000811287		21.4667	-20.0667	0.0186622		21.4667	-20.0667	0.268497
21.4667	-21.9333	0.155139		21.4667	-21.9333	-0.0230207		21.4667	-21.9333	0.00735576		21.4667	-21.9333	0.215355
20.5333	25.6667	-0.00858667		20.5333	25.6667	0.0292669		20.5333	25.6667	0.0826146		20.5333	25.6667	0.506253
20.5333	24.2667	-0.0241377		20.5333	24.2667	0.0187813		20.5333	24.2667	0.0550591		20.5333	24.2667	0.565042
21.4667	-23.3333	0.136496		21.4667	-23.3333	-0.0389853		21.4667	-23.3333	-0.00141505		21.4667	-23.3333	0.20506
20.5333	23.3333	-0.0315338		20.5333	23.3333	0.0178993		20.5333	23.3333	0.0463769		20.5333	23.3333	0.596897
21.4667	-24.7333	0.139442		21.4667	-24.7333	-0.0614423		21.4667	-24.7333	-0.0133782		21.4667	-24.7333	0.222911
21.4667	-25.6667	0.132425		21.4667	-25.6667	-0.0723942		21.4667	-25.6667	-0.0191541		21.4667	-25.6667	0.220526
20.5333	21.9333	-0.0432852		20.5333	21.9333	0.0270048		20.5333	21.9333	0.0458074		20.5333	21.9333	0.665273
21.4667	-27.0667	0.0916395		21.4667	-27.0667	-0.0836278		21.4667	-27.0667	-0.0261666		21.4667	-27.0667	0.174895
20.5333	20.0667	-0.0574397		20.5333	20.0667	0.0373119		20.5333	20.0667	0.0309341		20.5333	20.0667	0.713883
21.4667	-28.4667	0.0709054		21.4667	-28.4667	-0.0880853		21.4667	-28.4667	-0.0305549		21.4667	-28.4667	0.148226
20.5333	18.6667	-0.0659552		20.5333	18.6667	0.0439834		20.5333	18.6667	0.0137956		20.5333	18.6667	0.732309
20.5333	17.7333	-0.0650988		20.5333	17.7333	0.0629799		20.5333	17.7333	0.021757		20.5333	17.7333	0.75159
21.4667	-30.3333	0.0771518		21.4667	-30.3333	-0.103515		21.4667	-30.3333	-0.0421324		21.4667	-30.3333	0.158499
21.4667	-31.2667	0.0820774		21.4667	-31.2667	-0.108363		21.4667	-31.2667	-0.0461956		21.4667	-31.2667	0.16541
20.5333	15.8667	-0.0635753		20.5333	15.8667	0.0836885		20.5333	15.8667	0.021011		20.5333	15.8667	0.756553
20.5333	14.9333	-0.0620265		20.5333	14.9333	0.0873206		20.5333	14.9333	0.0141077		20.5333	14.9333	0.749638
21.4667	-32.6667	0.0781813		21.4667	-32.6667	-0.109466		21.4667	-32.6667	-0.0506561		21.4667	-32.6667	0.15773
20.5333	13.5333	-0.0435701		20.5333	13.5333	0.129093		20.5333	13.5333	0.0328544		20.5333	13.5333	0.759948
21.4667	-34.5333	0.0851271		21.4667	-34.5333	-0.114499		21.4667	-34.5333	-0.0559274		21.4667	-34.5333	0.167409
20.5333	12.1333	-0.0263931		20.5333	12.1333	0.155595		20.5333	12.1333	0.0421441		20.5333	12.1333	0.760278
20.5333	10.7333	-0.00298903		20.5333	10.7333	0.182233		20.5333	10.7333	0.051524		20.5333	10.7333	0.758108
20.0667	34.0667	0.0668176		20.0667	34.0667	0.147425		20.0667	34.0667	0.291176		20.0667	34.0667	0.291176
20.0667	33.1333	0.0648191		20.0667	33.1333	0.145338		20.0667	33.1333	0.295385		20.0667	33.1333	0.295385
20.5333	8.86667	0.045709		20.5333	8.86667	0.216073		20.5333	8.86667	0.0615008		20.5333	8.86667	0.767161
20.0667	31.7333	0.055904		20.0667	31.7333	0.128631		20.0667	31.7333	0.271229		20.0667	31.7333	0.297542
20.5333	7.46667	0.085358		20.5333	7.46667	0.223806		20.5333	7.46667	0.0575499		20.5333	7.46667	0.751781
20.5333	6.53333	0.105754		20.5333	6.53333	0.231527		20.5333	6.53333	0.0598611		20.5333	6.53333	0.746137
20.0667	30.3333	0.0426647		20.0667	30.3333	0.10453		20.0667	30.3333	0.230737		20.0667	30.3333	0.349937
20.5333	5.13333	0.159179		20.5333	5.13333	0.256786		20.5333	5.13333	0.0724529		20.5333	5.13333	0.759489
20.0667	28.9333	0.0289905		20.0667	28.9333	0.0792288		20.0667	28.9333	0.180609		20.0667	28.9333	0.378838
20.5333	3.73333	0.2161		20.5333	3.73333	0.273392		20.5333	3.73333	0.0805766		20.5333	3.73333	0.759459
20.0667	27.0667	0.0078889		20.0667	27.0667	0.0510821		20.0667	27.0667	0.1285		20.0667	27.0667	0.467024
20.0667	26.1333	0.000487512		20.0667	26.1333	0.0449032		20.0667	26.1333	0.117665		20.0667	26.1333	0.507808
20.5333	1.86667	0.297207		20.5333	1.86667	0.278048		20.5333	1.86667	0.0852986		20.5333	1.86667	0.733956
20.0667	24.7333	-0.0146434		20.0667	24.7333	0.0342997		20.0667	24.7333	0.0916732		20.0667	24.7333	0.569493
20.5333	0.466667	0.324581		20.5333	0.466667	0.266289		20.5333	0.466667	0.0825063		20.5333	0.466667	0.72213
20.0667	22.8667	-0.0362324		20.0667	22.8667	0.0336876		20.0667	22.8667	0.0659362		20.0667	22.8667	0.663113
20.5333	-0.933333	0.350859		20.5333	-0.933333	0.244568		20.5333	-0.933333	0.0783826		20.5333	-0.933333	0.691803
20.5333	-1.86667	0.378799		20.5333	-1.86667	0.240916		20.5333	-1.86667	0.0799266		20.5333	-1.86667	0.680565
20.0667	21.4667	-0.0445824		20.0667	21.4667	0.0490238		20.0667	21.4667	0.0708505		20.0667	21.4667	0.720797
20.5333	-3.26667	0.437137		20.5333	-3.26667	0.244393		20.5333	-3.26667	0.0861661		20.5333	-3.26667	0.671716
20.0667	20.5333	-0.0504168		20.0667	20.5333	0.0551912		20.0667	20.5333	0.0644001		20.0667	20.5333	0.739986
20.0667	19.1333	-0.0584581		20.0667	19.1333	0.0560836		20.0667	19.1333	0.0437212		20.0667	19.1333	0.747997
20.5333	-4.66667	0.488222		20.5333	-4.66667	0.237173		20.5333	-4.66667	0.0883372		20.5333	-4.66667	0.667351
20.5333	-6.06667	0.528536		20.5333	-6.06667	0.227977		20.5333	-6.06667	0.0878154		20.5333	-6.06667	0.672794
20.0667	17.2667	-0.0561651		20.0667	17.2667	0.105389		20.0667	17.2667	0.0607308		20.0667	17.2667	0.794182
20.0667	16.3333	-0.0550826		20.0667	16.3333	0.113342		20.0667	16.3333	0.0579362		20.0667	16.3333	0.792991
20.5333	-7.93333	0.527981		20.5333	-7.93333	0.195536		20.5333	-7.93333	0.082784		20.5333	-7.93333	0.632619
20.5333	-8.86667	0.524412		20.5333	-8.86667	0.180045		20.5333	-8.86667	0.0800305		20.5333	-8.86667	0.608645
20.0667	14.4667	-0.0465736		20.0667	14.4667	0.129578		20.0667	14.4667	0.0441305		20.0667	14.4667	0.776388
20.5333	-10.2667	0.529412		20.5333	-10.2667	0.165439		20.5333	-10.2667	0.0755315		20.5333	-10.2667	0.591612
20.0667	13.0667	-0.0285415		20.0667	13.0667	0.161787		20.0667	13.0667	0.0544677		20.0667	13.0667	0.774766
20.5333	-11.6667	0.512628		20.5333	-11.6667	0.138667		20.5333	-11.6667	0.0675541		20.5333	-11.6667	0.558263
20.0667	11.6667	-0.0081354		20.0667	11.6667	0.186047		20.0667	11.6667	0.0603614		20.0667	11.6667	0.774201
20.5333	-13.5333	0.472665		20.5333	-13.5333	0.103739		20.5333	-13.5333	0.0561841		20.5333	-13.5333	0.498022
20.0667	10.2667	0.0220658		20.0667	10.2667	0.223144		20.0667	10.2667	0.0787913		20.0667	10.2667	0.78702
20.0667	9.33333	0.0442483		20.0667	9.33333	0.242867		20.0667	9.33333	0.0868825		20.0667	9.33333	0.796538
20.5333	-14.9333	0.417914		20.5333	-14.9333	0.0804651		20.5333	-14.9333	0.0509247		20.5333	-14.9333	0.434591
20.5333	-15.8667	0.391333		20.5333	-15.8667	0.0671874		20.5333	-15.8667	0.0460379		20.5333	-15.8667	0.40042
20.0667	7.93333	0.0850711		20.0667	7.93333	0.250237		20.0667	7.93333	0.0785241		20.0667	7.93333	0.780582
20.5333	-17.2667	0.377727		20.5333	-17.2667	0.0459398		20.5333	-17.2667	0.0337955		20.5333	-17.2667	0.406323
20.0667	6.06667	0.146673		20.0667	6.06667	0.269067		20.0667	6.06667	0.0812187		20.0667	6.06667	0.773393
20.5333	-19.1333	0.326953		20.5333	-19.1333	0.0182455		20.5333	-19.1333	0.0217237		20.5333	-19.1333	0.374823
20.0667	4.66667	0.202241		20.0667	4.66667	0.287254		20.0667	4.66667	0.088683		20.0667	4.66667	0.77866
20.5333	-20.5333	0.260202		20.5333	-20.5333	-0.00501884		20.5333	-20.5333	0.0129254		20.5333	-20.5333	0.319749
20.0667	3.26667	0.268769		20.0667	3.26667	0.308019		20.0667	3.26667	0.0981887		20.0667	3.26667	0.777835
20.0667	2.33333	0.299206		20.0667	2.33333	0.308064		20.0667	2.33333	0.0985677		20.0667	2.33333	0.764487
20.5333	-21.9333	0.192538		20.5333	-21.9333	-0.0280069		20.5333	-21.9333	0.00334375		20.5333	-21.9333	0.261743
20.5333	-22.8667	0.176286		20.5333	-22.8667	-0.0400919		20.5333	-22.8667	-0.00258484		20.5333	-22.8667	0.252078
20.0667	0.933333	0.328049		20.0667	0.933333	0.28628		20.0667	0.933333	0.0899635		20.0667	0.933333	0.743191
20.5333	-24.2667	0.17845		20.5333	-24.2667	-0.0626625		20.5333	-24.2667	-0.0143809		20.5333	-24.2667	0.269864
20.0667	-0.466667	0.353848		20.0667	-0.466667	0.273796		20.0667	-0.466667	0.0873992		20.0667	-0.466667	0.727043
20.5333	-25.6667	0.168731		20.5333	-25.6667	-0.0807973		20.5333	-25.6667	-0.0233708		20.5333	-25.6667	0.269217
20.0667	-2.33333	0.430132		20.0667	-2.33333	0.263505		20.0667	-2.33333	0.0897915		20.0667	-2.33333	0.696918
20.5333	-27.5333	0.116718		20.5333	-27.5333	-0.0949655		20.5333	-27.5333	-0.0317052		20.5333	-27.5333	0.211506
20.0667	-3.73333	0.481897		20.0667	-3.73333	0.257919		20.0667	-3.73333	0.0917824		20.0667	-3.73333	0.689445
20.5333	-28.4667	0.101119		20.5333	-28.4667	-0.0985805		20.5333	-28.4667	-0.0348003		20.5333	-28.4667	0.192148
20.0667	-5.13333	0.527714		20.0667	-5.13333	0.247275		20.0667	-5.13333	0.0911532		20.0667	-5.13333	0.690656
20.5333	-29.8667	0.10273		20.5333	-29.8667	-0.112175		20.5333	-29.8667	-0.0446113		20.5333	-29.8667	0.196715
20.0667	-6.53333	0.562732		20.0667	-6.53333	0.234976		20.0667	-6.53333	0.0885176		20.0667	-6.53333	0.69033
20.5333	-31.2667	0.104317		20.5333	-31.2667	-0.118385		20.5333	-31.2667	-0.0500958		20.5333	-31.2667	0.198992
20.0667	-7.46667	0.563789		20.0667	-7.46667	0.221682		20.0667	-7.46667	0.0860123		20.0667	-7.46667	0.674934
20.5333	-32.6667	0.108309		20.5333	-32.6667	-0.123436		20.5333	-32.6667	-0.0557946		20.5333	-32.6667	0.203277
20.0667	-9.33333	0.550605		20.0667	-9.33333	0.183658		20.0667	-9.33333	0.0783439		20.0667	-9.33333	0.621985
20.5333	-34.5333	0.105773		20.5333	-34.5333	-0.12451		20.5333	-34.5333	-0.0596837		20.5333	-34.5333	0.198452
20.0667	-10.7333	0.544904		20.0667	-10.7333	0.16028		20.0667	-10.7333	0.0711987		20.0667	-10.7333	0.597672
20.0667	-12.1333	0.534148		20.0667	-12.1333	0.135293		20.0667	-12.1333	0.0623245		20.0667	-12.1333	0.570373
19.1333	34.5333	0.0688472		19.1333	34.5333	0.155623		19.1333	34.5333	0.319666		19.1333	34.5333	0.319666
20.0667	-13.0667	0.521599		20.0667	-13.0667	0.123223		20.0667	-13.0667	0.0583399		20.0667	-13.0667	0.550757
19.1333	33.1333	0.0666645		19.1333	33.1333	0.154276		19.1333	33.1333	0.33004		19.1333	33.1333	0.33004
20.0667	-14.4667	0.462649		20.0667	-14.4667	0.0916044		20.0667	-14.4667	0.0506134		20.0667	-14.4667	0.478687
19.1333	31.7333	0.0583524		19.1333	31.7333	0.140467		19.1333	31.7333	0.315763		19.1333	31.7333	0.36655
20.0667	-16.3333	0.413704		20.0667	-16.3333	0.0624239		20.0667	-16.3333	0.0395272		20.0667	-16.3333	0.432288
19.1333	29.8667	0.0418352		19.1333	29.8667	0.111434		19.1333	29.8667	0.264179		19.1333	29.8667	0.428239
20.0667	-17.7333	0.392353		20.0667	-17.7333	0.0374206		20.0667	-17.7333	0.0268736		20.0667	-17.7333	0.432331
20.0667	-18.6667	0.37412		20.0667	-18.6667	0.0277323		20.0667	-18.6667	0.0229109		20.0667	-18.6667	0.420541
19.1333	28.4667	0.026905		19.1333	28.4667	0.0873132		19.1333	28.4667	0.212838		19.1333	28.4667	0.464118
20.0667	-20.0667	0.314152		20.0667	-20.0667	0.00504243		20.0667	-20.0667	0.0148767		20.0667	-20.0667	0.372377
19.1333	27.0667	0.00879361		19.1333	27.0667	0.0615837		19.1333	27.0667	0.157476		19.1333	27.0667	0.517513
19.1333	26.1333	0.00235796		19.1333	26.1333	0.0564536		19.1333	26.1333	0.145756		19.1333	26.1333	0.547777
20.0667	-21.4667	0.249368		20.0667	-21.4667	-0.0196389		20.0667	-21.4667	0.00530054		20.0667	-21.4667	0.319654
19.1333	24.7333	-0.0107913		19.1333	24.7333	0.0572274		19.1333	24.7333	0.141457		19.1333	24.7333	0.633709
20.0667	-23.3333	0.203252		20.0667	-23.3333	-0.0520253		20.0667	-23.3333	-0.00967548		20.0667	-23.3333	0.291513
19.1333	22.8667	-0.033112		19.1333	22.8667	0.0587121		19.1333	22.8667	0.109748		19.1333	22.8667	0.722447
20.0667	-24.7333	0.196433		20.0667	-24.7333	-0.0733165		20.0667	-24.7333	-0.0201421		20.0667	-24.7333	0.29763
19.1333	21.9333	-0.0390467		19.1333	21.9333	0.0673469		19.1333	21.9333	0.106252		19.1333	21.9333	0.752074
20.0667	-26.1333	0.181156		20.0667	-26.1333	-0.0955781		20.0667	-26.1333	-0.0309467		20.0667	-26.1333	0.292141
20.0667	-27.0667	0.160672		20.0667	-27.0667	-0.101833		20.0667	-27.0667	-0.0343579		20.0667	-27.0667	0.269933
19.1333	20.0667	-0.048121		19.1333	20.0667	0.0815791		19.1333	20.0667	0.0951283		19.1333	20.0667	0.784115
19.1333	19.1333	-0.050642		19.1333	19.1333	0.0891091		19.1333	19.1333	0.0898358		19.1333	19.1333	0.792935
20.0667	-28.9333	0.118655		20.0667	-28.9333	-0.11187		20.0667	-28.9333	-0.0423537		20.0667	-28.9333	0.218951
20.0667	-30.3333	0.114471		20.0667	-30.3333	-0.120436		20.0667	-30.3333	-0.049473		20.0667	-30.3333	0.214328
19.1333	17.2667	-0.0466772		19.1333	17.2667	0.141673		19.1333	17.2667	0.105412		19.1333	17.2667	0.833123
20.0667	-31.7333	0.117589		20.0667	-31.7333	-0.125709		20.0667	-31.7333	-0.0545292		20.0667	-31.7333	0.218079
19.1333	15.8667	-0.0437856		19.1333	15.8667	0.152584		19.1333	15.8667	0.0947603		19.1333	15.8667	0.826289
20.0667	-33.1333	0.129557		20.0667	-33.1333	-0.134473		20.0667	-33.1333	-0.0618117		20.0667	-33.1333	0.234062
19.1333	14.4667	-0.0322531		19.1333	14.4667	0.173529		19.1333	14.4667	0.087593		19.1333	14.4667	0.814987
20.0667	-34.0667	0.126208		20.0667	-34.0667	-0.133823		20.0667	-34.0667	-0.0627411		20.0667	-34.0667	0.228829
19.1333	13.0667	-0.0137739		19.1333	13.0667	0.201549		19.1333	13.0667	0.0902035		19.1333	13.0667	0.807577
19.1333	11.6667	0.00679673		19.1333	11.6667	0.220855		19.1333	11.6667	0.088869		19.1333	11.6667	0.80001
19.1333	10.7333	0.0266038		19.1333	10.7333	0.244553		19.1333	10.7333	0.0991023		19.1333	10.7333	0.805073
18.6667	34.0667	0.0693117		18.6667	34.0667	0.16071		18.6667	34.0667	0.344986		18.6667	34.0667	0.344986
19.1333	9.33333	0.0665507		19.1333	9.33333	0.289425		19.1333	9.33333	0.121338		19.1333	9.33333	0.830835
18.6667	32.6667	0.0644592		18.6667	32.6667	0.154185		18.6667	32.6667	0.347318		18.6667	32.6667	0.366844
18.6667	31.2667	0.053608		18.6667	31.2667	0.137025		18.6667	31.2667	0.327761		18.6667	31.2667	0.438454
19.1333	7.46667	0.12544		19.1333	7.46667	0.310601		19.1333	7.46667	0.117243		19.1333	7.46667	0.818164
18.6667	30.3333	0.0469996		18.6667	30.3333	0.125243		18.6667	30.3333	0.304402		18.6667	30.3333	0.45804
19.1333	6.06667	0.175785		19.1333	6.06667	0.318367		19.1333	6.06667	0.111758		19.1333	6.06667	0.811711
18.6667	28.9333	0.0353303		18.6667	28.9333	0.104849		18.6667	28.9333	0.258955		18.6667	28.9333	0.477207
19.1333	4.66667	0.231688		19.1333	4.66667	0.330922		19.1333	4.66667	0.11328		19.1333	4.66667	0.812131
18.6667	27.5333	0.0161885		18.6667	27.5333	0.0791128		18.6667	27.5333	0.201711		18.6667	27.5333	0.535128
19.1333	3.26667	0.290748		19.1333	3.26667	0.341856		19.1333	3.26667	0.115564		19.1333	3.26667	0.804821
18.6667	25.6667	-0.00206512		18.6667	25.6667	0.0649039		18.6667	25.6667	0.165798		18.6667	25.6667	0.614996
19.1333	1.86667	0.331132		19.1333	1.86667	0.337331		19.1333	1.86667	0.1123		19.1333	1.86667	0.788471
18.6667	24.2667	-0.0152862		18.6667	24.2667	0.0747883		18.6667	24.2667	0.170828		18.6667	24.2667	0.712625
19.1333	0.466667	0.361306		19.1333	0.466667	0.31371		19.1333	0.466667	0.102096		19.1333	0.466667	0.768753
18.6667	23.3333	-0.0233091		18.6667	23.3333	0.0775438		18.6667	23.3333	0.160998		18.6667	23.3333	0.747082
19.1333	-0.466667	0.384503		19.1333	-0.466667	0.309786		19.1333	-0.466667	0.101268		19.1333	-0.466667	0.762551
19.1333	-2.33333	0.472093		19.1333	-2.33333	0.304656		19.1333	-2.33333	0.103221		19.1333	-2.33333	0.739377
18.6667	21.4667	-0.0385934		18.6667	21.4667	0.0966534		18.6667	21.4667	0.141941		18.6667	21.4667	0.807868
18.6667	20.5333	-0.0421033		18.6667	20.5333	0.102573		18.6667	20.5333	0.134561		18.6667	20.5333	0.816045
19.1333	-3.73333	0.5175		19.1333	-3.73333	0.291794		19.1333	-3.73333	0.100775		19.1333	-3.73333	0.729987
18.6667	18.6667	-0.0440384		18.6667	18.6667	0.131644		18.6667	18.6667	0.133857		18.6667	18.6667	0.841576
19.1333	-5.13333	0.563165		19.1333	-5.13333	0.276457		19.1333	-5.13333	0.0972394		19.1333	-5.13333	0.727368
18.6667	17.7333	-0.0415035		18.6667	17.7333	0.156259		18.6667	17.7333	0.140822		18.6667	17.7333	0.856885
19.1333	-6.53333	0.592381		19.1333	-6.53333	0.255248		19.1333	-6.53333	0.0916659		19.1333	-6.53333	0.71891
18.6667	16.3333	-0.0407846		18.6667	16.3333	0.164967		18.6667	16.3333	0.117381		18.6667	16.3333	0.843544
19.1333	-7.93333	0.597027		19.1333	-7.93333	0.234557		19.1333	-7.93333	0.0866481		19.1333	-7.93333	0.697527
18.6667	14.9333	-0.0337825		18.6667	14.9333	0.180722		18.6667	14.9333	0.111289		18.6667	14.9333	0.838579
19.1333	-9.33333	0.594428		19.1333	-9.33333	0.205882		19.1333	-9.33333	0.0794452		19.1333	-9.33333	0.664346
18.6667	13.5333	-0.0146254		18.6667	13.5333	0.211229		18.6667	13.5333	0.109321		18.6667	13.5333	0.825254
19.1333	-10.7333	0.589355		19.1333	-10.7333	0.177321		19.1333	-10.7333	0.0705102		19.1333	-10.7333	0.639438
18.6667	12.1333	0.00362446		18.6667	12.1333	0.232233		18.6667	12.1333	0.108437		18.6667	12.1333	0.820674
19.1333	-12.1333	0.565334		19.1333	-12.1333	0.144757		19.1333	-12.1333	0.061107		19.1333	-12.1333	0.598965
19.1333	-13.0667	0.555323		19.1333	-13.0667	0.131439		19.1333	-13.0667	0.0565173		19.1333	-13.0667	0.581017
18.6667	10.2667	0.0526096		18.6667	10.2667	0.289732		18.6667	10.2667	0.130767		18.6667	10.2667	0.836148
18.6667	8.86667	0.104252		18.6667	8.86667	0.335447		18.6667	8.86667	0.147214		18.6667	8.86667	0.855035
19.1333	-14.9333	0.495402		19.1333	-14.9333	0.091568		19.1333	-14.9333	0.0447705		19.1333	-14.9333	0.503477
18.6667	7.93333	0.124162		18.6667	7.93333	0.342572		18.6667	7.93333	0.14539		18.6667	7.93333	0.850679
19.1333	-15.8667	0.471398		19.1333	-15.8667	0.0753366		19.1333	-15.8667	0.0388644		19.1333	-15.8667	0.489976
18.6667	6.53333	0.168065		18.6667	6.53333	0.338426		18.6667	6.53333	0.128357		18.6667	6.53333	0.827001
19.1333	-17.7333	0.42547		19.1333	-17.7333	0.0398794		19.1333	-17.7333	0.0240523		19.1333	-17.7333	0.469576
19.1333	-18.6667	0.403745		19.1333	-18.6667	0.02884		19.1333	-18.6667	0.0202567		19.1333	-18.6667	0.454222
18.6667	5.13333	0.213204		18.6667	5.13333	0.346857		18.6667	5.13333	0.126068		18.6667	5.13333	0.82968
19.1333	-20.0667	0.356898		19.1333	-20.0667	0.00327709		19.1333	-20.0667	0.0101079		19.1333	-20.0667	0.422989
18.6667	3.73333	0.27976		18.6667	3.73333	0.357779		18.6667	3.73333	0.125328		18.6667	3.73333	0.823037
19.1333	-21.4667	0.297774		19.1333	-21.4667	-0.0244801		19.1333	-21.4667	-0.000255871		19.1333	-21.4667	0.37854
18.6667	2.33333	0.323361		18.6667	2.33333	0.358825		18.6667	2.33333	0.12332		18.6667	2.33333	0.808749
19.1333	-22.8667	0.258322		19.1333	-22.8667	-0.051949		19.1333	-22.8667	-0.012007		19.1333	-22.8667	0.354461
18.6667	0.933333	0.369953		18.6667	0.933333	0.344148		18.6667	0.933333	0.11509		18.6667	0.933333	0.795735
19.1333	-24.2667	0.245699		19.1333	-24.2667	-0.0752047		19.1333	-24.2667	-0.0226979		19.1333	-24.2667	0.356011
18.6667	-0.933333	0.436658		18.6667	-0.933333	0.340936		18.6667	-0.933333	0.114305		18.6667	-0.933333	0.787104
18.6667	-1.86667	0.474533		18.6667	-1.86667	0.335694		18.6667	-1.86667	0.113151		18.6667	-1.86667	0.774692
19.1333	-26.1333	0.217605		19.1333	-26.1333	-0.102951		19.1333	-26.1333	-0.0352149		19.1333	-26.1333	0.3396
18.6667	-3.26667	0.509151		18.6667	-3.26667	0.314073		18.6667	-3.26667	0.106723		18.6667	-3.26667	0.753
19.1333	-27.5333	0.187563		19.1333	-27.5333	-0.113853		19.1333	-27.5333	-0.0405636		19.1333	-27.5333	0.308468
18.6667	-4.66667	0.558518		18.6667	-4.66667	0.302855		18.6667	-4.66667	0.103822		18.6667	-4.66667	0.744976
19.1333	-28.9333	0.15462		19.1333	-28.9333	-0.12402		19.1333	-28.9333	-0.0477741		19.1333	-28.9333	0.269774
18.6667	-6.06667	0.599935		18.6667	-6.06667	0.278896		18.6667	-6.06667	0.0967532		18.6667	-6.06667	0.741875
19.1333	-30.3333	0.138022		19.1333	-30.3333	-0.130029		19.1333	-30.3333	-0.0536941		19.1333	-30.3333	0.248411
19.1333	-31.2667	0.140937		19.1333	-31.2667	-0.134634		19.1333	-31.2667	-0.0574288		19.1333	-31.2667	0.252332
18.6667	-7.46667	0.610855		18.6667	-7.46667	0.251735		18.6667	-7.46667	0.0897501		18.6667	-7.46667	0.720015
18.6667	-8.86667	0.612659		18.6667	-8.86667	0.230332		18.6667	-8.86667	0.0842222		18.6667	-8.86667	0.698311
19.1333	-33.1333	0.154274		19.1333	-33.1333	-0.14548		19.1333	-33.1333	-0.0663559		19.1333	-33.1333	0.26976
18.6667	-10.2667	0.616252		18.6667	-10.2667	0.20395		18.6667	-10.2667	0.0758295		18.6667	-10.2667	0.674623
19.1333	-34.5333	0.143197		19.1333	-34.5333	-0.141783		19.1333	-34.5333	-0.0660866		19.1333	-34.5333	0.253437
18.6667	-11.6667	0.603331		18.6667	-11.6667	0.168234		18.6667	-11.6667	0.0645842		18.6667	-11.6667	0.642054
17.7333	34.5333	0.0709284		17.7333	34.5333	0.169354		17.7333	34.5333	0.382401		17.7333	34.5333	0.382401
18.6667	-13.5333	0.576059		18.6667	-13.5333	0.127062		18.6667	-13.5333	0.0501884		18.6667	-13.5333	0.590151
17.7333	33.1333	0.067129		17.7333	33.1333	0.165816		17.7333	33.1333	0.394512		17.7333	33.1333	0.427156
18.6667	-14.4667	0.550219		18.6667	-14.4667	0.10879		18.6667	-14.4667	0.0449868		18.6667	-14.4667	0.556972
17.7333	31.2667	0.0545908		17.7333	31.2667	0.144549		17.7333	31.2667	0.363084		17.7333	31.2667	0.492557
18.6667	-16.3333	0.503514		18.6667	-16.3333	0.0730701		18.6667	-16.3333	0.0324327		18.6667	-16.3333	0.532193
18.6667	-17.2667	0.480084		18.6667	-17.2667	0.0546545		18.6667	-17.2667	0.0252166		18.6667	-17.2667	0.521134
17.7333	29.8667	0.0448065		17.7333	29.8667	0.126899		17.7333	29.8667	0.321832		17.7333	29.8667	0.508443
17.7333	28.9333	0.0368322		17.7333	28.9333	0.116464		17.7333	28.9333	0.301761		17.7333	28.9333	0.538473
18.6667	-19.1333	0.411848		18.6667	-19.1333	0.0202046		18.6667	-19.1333	0.0139799		18.6667	-19.1333	0.471817
18.6667	-20.5333	0.345798		18.6667	-20.5333	-0.0140351		18.6667	-20.5333	0.00164047		18.6667	-20.5333	0.424706
17.7333	27.0667	0.0127369		17.7333	27.0667	0.0898674		17.7333	27.0667	0.237678		17.7333	27.0667	0.621357
17.7333	26.1333	0.0025128		17.7333	26.1333	0.0831806		17.7333	26.1333	0.213849		17.7333	26.1333	0.659083
18.6667	-21.9333	0.300097		18.6667	-21.9333	-0.0383338		18.6667	-21.9333	-0.00755415		18.6667	-21.9333	0.39184
17.7333	24.7333	-0.01125		17.7333	24.7333	0.0918609		17.7333	24.7333	0.213758		17.7333	24.7333	0.751902
18.6667	-23.3333	0.274255		18.6667	-23.3333	-0.0640422		18.6667	-23.3333	-0.0186782		18.6667	-23.3333	0.381199
17.7333	23.3333	-0.0209221		17.7333	23.3333	0.101315		17.7333	23.3333	0.206016		17.7333	23.3333	0.800903
18.6667	-24.7333	0.269537		18.6667	-24.7333	-0.0868414		18.6667	-24.7333	-0.0292221		18.6667	-24.7333	0.390846
18.6667	-25.6667	0.257295		18.6667	-25.6667	-0.0985029		18.6667	-25.6667	-0.0342733		18.6667	-25.6667	0.383622
17.7333	21.4667	-0.0336624		17.7333	21.4667	0.122117		17.7333	21.4667	0.188362		17.7333	21.4667	0.849644
18.6667	-27.0667	0.217724		18.6667	-27.0667	-0.113501		18.6667	-27.0667	-0.040462		18.6667	-27.0667	0.34508
17.7333	20.0667	-0.0385265		17.7333	20.0667	0.1314		17.7333	20.0667	0.169762		17.7333	20.0667	0.85309
18.6667	-28.4667	0.18737		18.6667	-28.4667	-0.125083		18.6667	-28.4667	-0.0469421		18.6667	-28.4667	0.312382
17.7333	19.1333	-0.0385941		17.7333	19.1333	0.151138		17.7333	19.1333	0.173601		17.7333	19.1333	0.869342
18.6667	-29.8667	0.160315		18.6667	-29.8667	-0.134092		18.6667	-29.8667	-0.0540548		18.6667	-29.8667	0.279649
17.7333	17.2667	-0.0323358		17.7333	17.2667	0.196835		17.7333	17.2667	0.185669		17.7333	17.2667	0.890557
17.7333	15.8667	-0.0302932		17.7333	15.8667	0.2017		17.7333	15.8667	0.15409		17.7333	15.8667	0.871089
18.6667	-31.7333	0.168426		18.6667	-31.7333	-0.147247		18.6667	-31.7333	-0.0638306		18.6667	-31.7333	0.291229
18.6667	-32.6667	0.173428		18.6667	-32.6667	-0.152247		18.6667	-32.6667	-0.0679826		18.6667	-32.6667	0.297518
17.7333	14.9333	-0.0236265		17.7333	14.9333	0.216775		17.7333	14.9333	0.153288		17.7333	14.9333	0.869363
18.6667	-34.0667	0.159891		18.6667	-34.0667	-0.148815		18.6667	-34.0667	-0.0686119		18.6667	-34.0667	0.277391
17.7333	13.0667	0.00385244		17.7333	13.0667	0.258991		17.7333	13.0667	0.151612		17.7333	13.0667	0.854733
17.7333	12.1333	0.019497		17.7333	12.1333	0.274343		17.7333	12.1333	0.147378		17.7333	12.1333	0.849711
17.7333	10.7333	0.0660668		17.7333	10.7333	0.334831		17.7333	10.7333	0.172614		17.7333	10.7333	0.867547
17.2667	34.0667	0.0707455		17.2667	34.0667	0.174346		17.2667	34.0667	0.415741		17.2667	34.0667	0.428611
17.2667	32.6667	0.0645556		17.2667	32.6667	0.165867		17.2667	32.6667	0.417225		17.2667	32.6667	0.489749
17.7333	8.86667	0.123177		17.7333	8.86667	0.373691		17.7333	8.86667	0.175448		17.7333	8.86667	0.878555
17.2667	31.7333	0.0591959		17.2667	31.7333	0.156414		17.2667	31.7333	0.400544		17.2667	31.7333	0.512308
17.7333	7.93333	0.143791		17.7333	7.93333	0.380873		17.7333	7.93333	0.172147		17.7333	7.93333	0.873826
17.2667	30.3333	0.049947		17.2667	30.3333	0.139198		17.2667	30.3333	0.360442		17.2667	30.3333	0.527887
17.7333	6.06667	0.203599		17.7333	6.06667	0.385323		17.7333	6.06667	0.156348		17.7333	6.06667	0.859727
17.7333	5.13333	0.232337		17.7333	5.13333	0.390154		17.7333	5.13333	0.153323		17.7333	5.13333	0.859927
17.2667	28.4667	0.0298353		17.2667	28.4667	0.118195		17.2667	28.4667	0.32605		17.2667	28.4667	0.62814
17.2667	27.5333	0.0194887		17.2667	27.5333	0.109049		17.2667	27.5333	0.300522		17.2667	27.5333	0.665866
17.7333	3.26667	0.316565		17.7333	3.26667	0.39935		17.7333	3.26667	0.147209		17.7333	3.26667	0.847004
17.7333	2.33333	0.347413		17.7333	2.33333	0.396057		17.7333	2.33333	0.142106		17.7333	2.33333	0.833666
17.2667	25.6667	-0.00306033		17.2667	25.6667	0.0965964		17.2667	25.6667	0.241198		17.2667	25.6667	0.736516
17.7333	0.466667	0.416095		17.7333	0.466667	0.380202		17.7333	0.466667	0.130851		17.7333	0.466667	0.824913
17.2667	24.2667	-0.0150716		17.2667	24.2667	0.106241		17.2667	24.2667	0.232597		17.2667	24.2667	0.801353
17.7333	-0.466667	0.448816		17.7333	-0.466667	0.376296		17.7333	-0.466667	0.128472		17.7333	-0.466667	0.81923
17.2667	22.8667	-0.0238065		17.2667	22.8667	0.122224		17.2667	22.8667	0.22778		17.2667	22.8667	0.848552
17.2667	21.9333	-0.0277192		17.2667	21.9333	0.129461		17.2667	21.9333	0.222335		17.2667	21.9333	0.863419
17.7333	-2.33333	0.512446		17.7333	-2.33333	0.360487		17.7333	-2.33333	0.121887		17.7333	-2.33333	0.794811
17.7333	-3.26667	0.534958		17.7333	-3.26667	0.344927		17.7333	-3.26667	0.116143		17.7333	-3.26667	0.784718
17.2667	20.5333	-0.0337351		17.2667	20.5333	0.142135		17.2667	20.5333	0.203889		17.2667	20.5333	0.871536
17.7333	-4.66667	0.591541		17.7333	-4.66667	0.339665		17.7333	-4.66667	0.113439		17.7333	-4.66667	0.78284
17.2667	18.6667	-0.0319752		17.2667	18.6667	0.19183		17.2667	18.6667	0.219732		17.2667	18.6667	0.907613
17.2667	17.7333	-0.0291291		17.2667	17.7333	0.211234		17.2667	17.7333	0.224927		17.2667	17.7333	0.915389
17.7333	-6.53333	0.640551		17.7333	-6.53333	0.304547		17.7333	-6.53333	0.101367		17.7333	-6.53333	0.774506
17.2667	16.3333	-0.024905		17.2667	16.3333	0.224028		17.2667	16.3333	0.193327		17.2667	16.3333	0.895026
17.7333	-7.93333	0.639205		17.7333	-7.93333	0.265197		17.7333	-7.93333	0.0909764		17.7333	-7.93333	0.740222
17.7333	-8.86667	0.642471		17.7333	-8.86667	0.250593		17.7333	-8.86667	0.0866435		17.7333	-8.86667	0.728726
17.2667	14.4667	-0.00519873		17.2667	14.4667	0.268366		17.2667	14.4667	0.196015		17.2667	14.4667	0.893183
17.7333	-10.2667	0.660987		17.7333	-10.2667	0.228923		17.7333	-10.2667	0.0776351		17.7333	-10.2667	0.718497
17.2667	13.5333	0.00825236		17.2667	13.5333	0.291378		17.2667	13.5333	0.199243		17.2667	13.5333	0.887375
17.7333	-12.1333	0.651562		17.7333	-12.1333	0.183131		17.7333	-12.1333	0.06227		17.7333	-12.1333	0.68369
17.2667	11.6667	0.0525582		17.2667	11.6667	0.331586		17.2667	11.6667	0.183034		17.2667	11.6667	0.868845
17.7333	-13.5333	0.619648		17.7333	-13.5333	0.141827		17.7333	-13.5333	0.0492745		17.7333	-13.5333	0.630575
17.2667	10.2667	0.0944339		17.2667	10.2667	0.382644		17.2667	10.2667	0.204747		17.2667	10.2667	0.895694
17.2667	9.33333	0.122514		17.2667	9.33333	0.403856		17.2667	9.33333	0.207413		17.2667	9.33333	0.90166
17.7333	-14.9333	0.576459		17.7333	-14.9333	0.108666		17.7333	-14.9333	0.0402003		17.7333	-14.9333	0.590884
17.7333	-15.8667	0.557501		17.7333	-15.8667	0.0904359		17.7333	-15.8667	0.0334817		17.7333	-15.8667	0.583336
17.2667	7.46667	0.184918		17.2667	7.46667	0.425315		17.2667	7.46667	0.195936		17.2667	7.46667	0.887126
17.2667	6.53333	0.210702		17.2667	6.53333	0.426131		17.2667	6.53333	0.187532		17.2667	6.53333	0.886899
17.7333	-17.7333	0.510085		17.7333	-17.7333	0.0522769		17.7333	-17.7333	0.0194143		17.7333	-17.7333	0.55975
17.7333	-18.6667	0.475092		17.7333	-18.6667	0.0299612		17.7333	-18.6667	0.0118588		17.7333	-18.6667	0.537333
17.2667	4.66667	0.280309		17.2667	4.66667	0.436937		17.2667	4.66667	0.177662		17.2667	4.66667	0.885027
17.2667	3.73333	0.321901		17.2667	3.73333	0.442824		17.2667	3.73333	0.174235		17.2667	3.73333	0.879221
17.7333	-20.5333	0.383793		17.7333	-20.5333	-0.0193597		17.7333	-20.5333	-0.00465963		17.7333	-20.5333	0.472338
17.7333	-21.4667	0.346067		17.7333	-21.4667	-0.0369893		17.7333	-21.4667	-0.0101614		17.7333	-21.4667	0.442904
17.2667	1.86667	0.401435		17.2667	1.86667	0.428571		17.2667	1.86667	0.155795		17.2667	1.86667	0.859906
17.7333	-22.8667	0.321268		17.7333	-22.8667	-0.0633939		17.7333	-22.8667	-0.0211454		17.7333	-22.8667	0.434075
17.2667	0.933333	0.42785		17.2667	0.933333	0.418856		17.2667	0.933333	0.149		17.2667	0.933333	0.854715
17.7333	-24.2667	0.308577		17.7333	-24.2667	-0.0852892		17.7333	-24.2667	-0.03058		17.7333	-24.2667	0.434304
17.2667	-0.933333	0.49175		17.2667	-0.933333	0.406456		17.2667	-0.933333	0.140249		17.2667	-0.933333	0.840641
17.2667	-1.86667	0.525138		17.2667	-1.86667	0.399803		17.2667	-1.86667	0.136402		17.2667	-1.86667	0.829148
17.7333	-25.6667	0.287839		17.7333	-25.6667	-0.104222		17.7333	-25.6667	-0.0383186		17.7333	-25.6667	0.421992
17.7333	-27.0667	0.251099		17.7333	-27.0667	-0.122319		17.7333	-27.0667	-0.0456016		17.7333	-27.0667	0.388911
17.2667	-3.73333	0.580299		17.2667	-3.73333	0.359231		17.2667	-3.73333	0.11984		17.2667	-3.73333	0.80135
17.7333	-28.4667	0.222688		17.7333	-28.4667	-0.136138		17.7333	-28.4667	-0.0524919		17.7333	-28.4667	0.360551
17.2667	-5.13333	0.63238		17.2667	-5.13333	0.356118		17.2667	-5.13333	0.116703		17.2667	-5.13333	0.809029
17.2667	-6.06667	0.657629		17.2667	-6.06667	0.341237		17.2667	-6.06667	0.110779		17.2667	-6.06667	0.807272
17.7333	-30.3333	0.19042		17.7333	-30.3333	-0.14713		17.7333	-30.3333	-0.0606185		17.7333	-30.3333	0.322039
17.7333	-31.2667	0.191739		17.7333	-31.2667	-0.153895		17.7333	-31.2667	-0.0656606		17.7333	-31.2667	0.324143
17.2667	-7.46667	0.66018		17.2667	-7.46667	0.293114		17.2667	-7.46667	0.0966909		17.2667	-7.46667	0.769535
17.7333	-33.1333	0.198023		17.7333	-33.1333	-0.16307		17.7333	-33.1333	-0.0732283		17.7333	-33.1333	0.33156
17.2667	-9.33333	0.671358		17.2667	-9.33333	0.25617		17.2667	-9.33333	0.0848721		17.2667	-9.33333	0.742891
17.7333	-34.5333	0.182045		17.7333	-34.5333	-0.15825		17.7333	-34.5333	-0.072632		17.7333	-34.5333	0.308447
17.2667	-10.7333	0.691184		17.2667	-10.7333	0.226815		17.2667	-10.7333	0.0723763		17.2667	-10.7333	0.737318
17.2667	-11.6667	0.686944		17.2667	-11.6667	0.210289		17.2667	-11.6667	0.0669985		17.2667	-11.6667	0.724638
17.2667	-13.0667	0.660629		17.2667	-13.0667	0.171448		17.2667	-13.0667	0.0554775		17.2667	-13.0667	0.680359
16.3333	34.0667	0.072468		16.3333	34.0667	0.184524		16.3333	34.0667	0.466645		16.3333	34.0667	0.494027
17.2667	-14.4667	0.618916		17.2667	-14.4667	0.127768		17.2667	-14.4667	0.0424356		17.2667	-14.4667	0.629304
16.3333	32.6667	0.0659274		16.3333	32.6667	0.17308		16.3333	32.6667	0.454345		16.3333	32.6667	0.532364
16.3333	31.2667	0.0571473		16.3333	31.2667	0.156995		16.3333	31.2667	0.419627		16.3333	31.2667	0.556257
17.2667	-16.3333	0.590114		17.2667	-16.3333	0.090619		17.2667	-16.3333	0.0281012		17.2667	-16.3333	0.624096
17.2667	-17.2667	0.573889		17.2667	-17.2667	0.0735469		17.2667	-17.2667	0.0215043		17.2667	-17.2667	0.618762
16.3333	30.3333	0.0495332		16.3333	30.3333	0.145588		16.3333	30.3333	0.396373		16.3333	30.3333	0.582208
16.3333	28.9333	0.0328507		16.3333	28.9333	0.130155		16.3333	28.9333	0.377938		16.3333	28.9333	0.676711
17.2667	-19.1333	0.502566		17.2667	-19.1333	0.0187738		17.2667	-19.1333	0.00250114		17.2667	-19.1333	0.578696
17.2667	-20.0667	0.460086		17.2667	-20.0667	-0.00549121		17.2667	-20.0667	-0.00513021		17.2667	-20.0667	0.54865
16.3333	27.0667	0.0156605		16.3333	27.0667	0.120315		16.3333	27.0667	0.340068		16.3333	27.0667	0.744185
17.2667	-21.9333	0.355284		17.2667	-21.9333	-0.0516905		17.2667	-21.9333	-0.0179732		17.2667	-21.9333	0.464088
16.3333	25.6667	-0.000230274		16.3333	25.6667	0.116626		16.3333	25.6667	0.298988		16.3333	25.6667	0.792901
17.2667	-23.3333	0.336019		17.2667	-23.3333	-0.0728143		17.2667	-23.3333	-0.0265261		17.2667	-23.3333	0.457123
16.3333	24.2667	-0.0125833		16.3333	24.2667	0.127465		16.3333	24.2667	0.281037		16.3333	24.2667	0.845015
16.3333	22.8667	-0.022084		16.3333	22.8667	0.137705		16.3333	22.8667	0.257854		16.3333	22.8667	0.874819
17.2667	-24.7333	0.322551		17.2667	-24.7333	-0.094571		17.2667	-24.7333	-0.0357888		17.2667	-24.7333	0.455689
16.3333	21.9333	-0.0248962		16.3333	21.9333	0.145688		16.3333	21.9333	0.253544		16.3333	21.9333	0.885645
17.2667	-26.1333	0.286443		17.2667	-26.1333	-0.117991		17.2667	-26.1333	-0.0447528		17.2667	-26.1333	0.427843
16.3333	20.5333	-0.0280076		16.3333	20.5333	0.174298		16.3333	20.5333	0.255954		16.3333	20.5333	0.906742
17.2667	-27.5333	0.252007		17.2667	-27.5333	-0.133948		17.2667	-27.5333	-0.0514966		17.2667	-27.5333	0.395234
16.3333	19.1333	-0.0269187		16.3333	19.1333	0.214122		16.3333	19.1333	0.262642		16.3333	19.1333	0.932025
17.2667	-28.9333	0.231332		17.2667	-28.9333	-0.147974		17.2667	-28.9333	-0.0589416		17.2667	-28.9333	0.375461
16.3333	17.7333	-0.0217239		16.3333	17.7333	0.24583		16.3333	17.7333	0.271161		16.3333	17.7333	0.942125
17.2667	-29.8667	0.220898		17.2667	-29.8667	-0.152145		17.2667	-29.8667	-0.0618413		17.2667	-29.8667	0.363237
16.3333	15.8667	-0.0106259		16.3333	15.8667	0.274001		16.3333	15.8667	0.241688		16.3333	15.8667	0.92366
17.2667	-31.7333	0.217658		17.2667	-31.7333	-0.166095		17.2667	-31.7333	-0.072149		17.2667	-31.7333	0.359784
17.2667	-32.6667	0.216858		17.2667	-32.6667	-0.169273		17.2667	-32.6667	-0.0752016		17.2667	-32.6667	0.357998
16.3333	14.9333	0.00128361		16.3333	14.9333	0.296906		16.3333	14.9333	0.236554		16.3333	14.9333	0.91736
17.2667	-34.0667	0.203795		17.2667	-34.0667	-0.16653		17.2667	-34.0667	-0.0756915		17.2667	-34.0667	0.338845
16.3333	13.5333	0.0276032		16.3333	13.5333	0.346542		16.3333	13.5333	0.250998		16.3333	13.5333	0.918241
16.3333	11.6667	0.0734455		16.3333	11.6667	0.384896		16.3333	11.6667	0.22966		16.3333	11.6667	0.900189
15.8667	34.5333	0.0746049		15.8667	34.5333	0.192369		15.8667	34.5333	0.497584		15.8667	34.5333	0.521791
16.3333	10.7333	0.0958617		16.3333	10.7333	0.408277		16.3333	10.7333	0.234574		16.3333	10.7333	0.91253
15.8667	33.1333	0.0700673		15.8667	33.1333	0.182874		15.8667	33.1333	0.481879		15.8667	33.1333	0.535346
16.3333	8.86667	0.150961		16.3333	8.86667	0.454115		16.3333	8.86667	0.242324		16.3333	8.86667	0.925388
15.8667	31.7333	0.0615472		15.8667	31.7333	0.167839		15.8667	31.7333	0.46092		15.8667	31.7333	0.573841
16.3333	7.46667	0.200804		16.3333	7.46667	0.467546		16.3333	7.46667	0.228223		16.3333	7.46667	0.910673
16.3333	6.06667	0.243954		16.3333	6.06667	0.466259		16.3333	6.06667	0.210361		16.3333	6.06667	0.909608
15.8667	29.8667	0.0404632		15.8667	29.8667	0.139846		15.8667	29.8667	0.408521		15.8667	29.8667	0.661123
16.3333	5.13333	0.286396		16.3333	5.13333	0.476221		16.3333	5.13333	0.205392		16.3333	5.13333	0.910514
15.8667	28.4667	0.0276162		15.8667	28.4667	0.132851		15.8667	28.4667	0.40019		15.8667	28.4667	0.737578
15.8667	27.5333	0.0194881		15.8667	27.5333	0.129486		15.8667	27.5333	0.38207		15.8667	27.5333	0.768897
16.3333	3.26667	0.368304		16.3333	3.26667	0.49053		16.3333	3.26667	0.197777		16.3333	3.26667	0.90028
15.8667	26.1333	0.00791936		15.8667	26.1333	0.123964		15.8667	26.1333	0.340006		15.8667	26.1333	0.792356
16.3333	1.86667	0.427754		16.3333	1.86667	0.469199		16.3333	1.86667	0.176216		16.3333	1.86667	0.887538
15.8667	24.7333	-0.00536304		15.8667	24.7333	0.131094		15.8667	24.7333	0.318427		15.8667	24.7333	0.843599
16.3333	0.466667	0.464467		16.3333	0.466667	0.4462		16.3333	0.466667	0.160285		16.3333	0.466667	0.874038
16.3333	-0.466667	0.498956		16.3333	-0.466667	0.441878		16.3333	-0.466667	0.155849		16.3333	-0.466667	0.868493
15.8667	23.3333	-0.0168776		15.8667	23.3333	0.146844		15.8667	23.3333	0.294767		15.8667	23.3333	0.88342
16.3333	-2.33333	0.568602		16.3333	-2.33333	0.431123		16.3333	-2.33333	0.147048		16.3333	-2.33333	0.856381
15.8667	21.4667	-0.0241155		15.8667	21.4667	0.171374		15.8667	21.4667	0.28278		15.8667	21.4667	0.911954
15.8667	20.0667	-0.0251913		15.8667	20.0667	0.210598		15.8667	20.0667	0.28327		15.8667	20.0667	0.934006
16.3333	-3.73333	0.611078		16.3333	-3.73333	0.392084		16.3333	-3.73333	0.129989		16.3333	-3.73333	0.831458
16.3333	-4.66667	0.644238		16.3333	-4.66667	0.38667		16.3333	-4.66667	0.125987		16.3333	-4.66667	0.831987
15.8667	18.6667	-0.0224279		15.8667	18.6667	0.240838		15.8667	18.6667	0.286704		15.8667	18.6667	0.948186
15.8667	17.2667	-0.012311		15.8667	17.2667	0.285977		15.8667	17.2667	0.303327		15.8667	17.2667	0.956786
16.3333	-6.53333	0.69601		16.3333	-6.53333	0.362343		16.3333	-6.53333	0.114364		16.3333	-6.53333	0.833179
15.8667	16.3333	-0.00684228		15.8667	16.3333	0.301126		15.8667	16.3333	0.296256		15.8667	16.3333	0.952853
16.3333	-7.93333	0.696561		16.3333	-7.93333	0.309155		16.3333	-7.93333	0.09787		16.3333	-7.93333	0.794545
16.3333	-8.86667	0.706265		16.3333	-8.86667	0.288998		16.3333	-8.86667	0.0905698		16.3333	-8.86667	0.782974
15.8667	14.4667	0.0211128		15.8667	14.4667	0.348202		15.8667	14.4667	0.27287		15.8667	14.4667	0.929636
15.8667	13.0667	0.0548586		15.8667	13.0667	0.399553		15.8667	13.0667	0.281548		15.8667	13.0667	0.934031
16.3333	-10.7333	0.721342		16.3333	-10.7333	0.241507		16.3333	-10.7333	0.0727693		16.3333	-10.7333	0.764151
15.8667	12.1333	0.073152		15.8667	12.1333	0.413891		15.8667	12.1333	0.271758		15.8667	12.1333	0.924861
16.3333	-11.6667	0.713846		16.3333	-11.6667	0.22128		16.3333	-11.6667	0.0666168		16.3333	-11.6667	0.748352
16.3333	-13.0667	0.706752		16.3333	-13.0667	0.190002		16.3333	-13.0667	0.0551936		16.3333	-13.0667	0.722736
15.8667	10.2667	0.120868		15.8667	10.2667	0.456186		15.8667	10.2667	0.269599		15.8667	10.2667	0.936295
15.8667	9.33333	0.14803		15.8667	9.33333	0.476034		15.8667	9.33333	0.269032		15.8667	9.33333	0.940332
16.3333	-14.9333	0.657187		16.3333	-14.9333	0.133664		16.3333	-14.9333	0.0381725		16.3333	-14.9333	0.674456
15.8667	7.93333	0.183115		15.8667	7.93333	0.481021		15.8667	7.93333	0.250632		15.8667	7.93333	0.928787
16.3333	-15.8667	0.636516		16.3333	-15.8667	0.109076		16.3333	-15.8667	0.0297224		16.3333	-15.8667	0.667174
15.8667	6.53333	0.234826		15.8667	6.53333	0.494688		15.8667	6.53333	0.238121		15.8667	6.53333	0.925869
16.3333	-17.2667	0.619363		16.3333	-17.2667	0.0790167		16.3333	-17.2667	0.0173911		16.3333	-17.2667	0.669631
16.3333	-18.6667	0.571705		16.3333	-18.6667	0.0333873		16.3333	-18.6667	0.00120256		16.3333	-18.6667	0.648179
15.8667	4.66667	0.334779		15.8667	4.66667	0.52366		15.8667	4.66667	0.228083		15.8667	4.66667	0.931387
15.8667	3.73333	0.366411		15.8667	3.73333	0.52588		15.8667	3.73333	0.222203		15.8667	3.73333	0.925038
16.3333	-20.5333	0.493493		16.3333	-20.5333	-0.0142985		16.3333	-20.5333	-0.0128243		16.3333	-20.5333	0.593275
15.8667	2.33333	0.415753		15.8667	2.33333	0.501069		15.8667	2.33333	0.196821		15.8667	2.33333	0.903729
16.3333	-21.9333	0.399414		16.3333	-21.9333	-0.0529437		16.3333	-21.9333	-0.0222195		16.3333	-21.9333	0.514635
15.8667	0.933333	0.464723		15.8667	0.933333	0.476181		15.8667	0.933333	0.175973		15.8667	0.933333	0.893668
16.3333	-22.8667	0.379856		16.3333	-22.8667	-0.067971		16.3333	-22.8667	-0.0275029		16.3333	-22.8667	0.502958
16.3333	-24.2667	0.373467		16.3333	-24.2667	-0.0924157		16.3333	-24.2667	-0.0381739		16.3333	-24.2667	0.511284
15.8667	-0.933333	0.538503		15.8667	-0.933333	0.471324		15.8667	-0.933333	0.166982		15.8667	-0.933333	0.885595
15.8667	-1.86667	0.572449		15.8667	-1.86667	0.463001		15.8667	-1.86667	0.160552		15.8667	-1.86667	0.877536
16.3333	-26.1333	0.322968		16.3333	-26.1333	-0.125695		16.3333	-26.1333	-0.0500991		16.3333	-26.1333	0.47355
15.8667	-3.26667	0.605316		15.8667	-3.26667	0.429194		15.8667	-3.26667	0.144239		15.8667	-3.26667	0.859448
16.3333	-27.5333	0.284855		16.3333	-27.5333	-0.141741		16.3333	-27.5333	-0.0561852		16.3333	-27.5333	0.437375
16.3333	-28.9333	0.252736		16.3333	-28.9333	-0.154115		16.3333	-28.9333	-0.0622478		16.3333	-28.9333	0.403688
15.8667	-5.13333	0.685629		15.8667	-5.13333	0.410721		15.8667	-5.13333	0.131369		15.8667	-5.13333	0.861279
16.3333	-29.8667	0.243044		16.3333	-29.8667	-0.159891		16.3333	-29.8667	-0.065709		16.3333	-29.8667	0.393226
15.8667	-6.06667	0.707405		15.8667	-6.06667	0.400168		15.8667	-6.06667	0.125916		15.8667	-6.06667	0.862326
16.3333	-31.2667	0.245249		16.3333	-31.2667	-0.173829		16.3333	-31.2667	-0.0750014		16.3333	-31.2667	0.397458
15.8667	-7.46667	0.718849		15.8667	-7.46667	0.344962		15.8667	-7.46667	0.106593		15.8667	-7.46667	0.826555
16.3333	-33.1333	0.235363		16.3333	-33.1333	-0.177441		16.3333	-33.1333	-0.0795566		16.3333	-33.1333	0.38263
15.8667	-9.33333	0.74638		15.8667	-9.33333	0.30137		15.8667	-9.33333	0.0892077		15.8667	-9.33333	0.807467
16.3333	-34.0667	0.23109		16.3333	-34.0667	-0.177108		16.3333	-34.0667	-0.0803186		16.3333	-34.0667	0.376001
15.8667	-10.2667	0.754514		15.8667	-10.2667	0.276588		15.8667	-10.2667	0.0796459		15.8667	-10.2667	0.80192
15.8667	-12.1333	0.728811		15.8667	-12.1333	0.212295		15.8667	-12.1333	0.060407		15.8667	-12.1333	0.751521
14.9333	34.5333	0.0746225		14.9333	34.5333	0.195776		14.9333	34.5333	0.52319		14.9333	34.5333	0.553706
15.8667	-13.5333	0.726633		15.8667	-13.5333	0.186776		15.8667	-13.5333	0.0500584		15.8667	-13.5333	0.732007
14.9333	33.1333	0.0699014		14.9333	33.1333	0.187415		14.9333	33.1333	0.520316		14.9333	33.1333	0.582299
15.8667	-14.4667	0.712642		15.8667	-14.4667	0.165072		15.8667	-14.4667	0.0427941		15.8667	-14.4667	0.7231
14.9333	31.7333	0.0600687		14.9333	31.7333	0.171302		14.9333	31.7333	0.506263		14.9333	31.7333	0.633118
15.8667	-16.3333	0.659031		15.8667	-16.3333	0.103947		15.8667	-16.3333	0.0233188		15.8667	-16.3333	0.699334
14.9333	29.8667	0.03824		14.9333	29.8667	0.143936		14.9333	29.8667	0.451632		14.9333	29.8667	0.721101
15.8667	-17.7333	0.622634		15.8667	-17.7333	0.0607722		15.8667	-17.7333	0.00779838		15.8667	-17.7333	0.687576
14.9333	28.9333	0.0300943		14.9333	28.9333	0.139867		14.9333	28.9333	0.441946		14.9333	28.9333	0.762075
15.8667	-19.1333	0.588162		15.8667	-19.1333	0.0220241		15.8667	-19.1333	-0.00622924		15.8667	-19.1333	0.675557
15.8667	-20.0667	0.556436		15.8667	-20.0667	0.00165035		15.8667	-20.0667	-0.0121407		15.8667	-20.0667	0.653673
14.9333	27.0667	0.01487		14.9333	27.0667	0.136313		14.9333	27.0667	0.407393		14.9333	27.0667	0.819408
15.8667	-21.4667	0.463502		15.8667	-21.4667	-0.0373858		15.8667	-21.4667	-0.0207213		15.8667	-21.4667	0.575706
14.9333	26.1333	0.00831241		14.9333	26.1333	0.136307		14.9333	26.1333	0.38284		14.9333	26.1333	0.833557
14.9333	24.7333	-0.00301801		14.9333	24.7333	0.150631		14.9333	24.7333	0.377272		14.9333	24.7333	0.885949
15.8667	-23.3333	0.404921		15.8667	-23.3333	-0.076346		15.8667	-23.3333	-0.0333377		15.8667	-23.3333	0.536268
14.9333	22.8667	-0.0154571		14.9333	22.8667	0.176709		14.9333	22.8667	0.347369		14.9333	22.8667	0.923289
15.8667	-24.7333	0.394449		15.8667	-24.7333	-0.104464		15.8667	-24.7333	-0.0450126		15.8667	-24.7333	0.54167
14.9333	21.9333	-0.0185882		14.9333	21.9333	0.195203		14.9333	21.9333	0.340566		14.9333	21.9333	0.936308
15.8667	-25.6667	0.365849		15.8667	-25.6667	-0.120503		15.8667	-25.6667	-0.0502006		15.8667	-25.6667	0.518917
15.8667	-27.0667	0.318915		15.8667	-27.0667	-0.136708		15.8667	-27.0667	-0.0550063		15.8667	-27.0667	0.47445
14.9333	20.0667	-0.0196108		14.9333	20.0667	0.244125		14.9333	20.0667	0.332665		14.9333	20.0667	0.958802
14.9333	19.1333	-0.0174579		14.9333	19.1333	0.26297		14.9333	19.1333	0.32748		14.9333	19.1333	0.963928
15.8667	-28.4667	0.286109		15.8667	-28.4667	-0.152739		15.8667	-28.4667	-0.0617341		15.8667	-28.4667	0.443311
14.9333	17.7333	-0.0070816		14.9333	17.7333	0.311028		14.9333	17.7333	0.343466		14.9333	17.7333	0.972823
15.8667	-30.3333	0.25755		15.8667	-30.3333	-0.171753		15.8667	-30.3333	-0.0726682		15.8667	-30.3333	0.413604
14.9333	16.3333	0.00372964		14.9333	16.3333	0.343245		14.9333	16.3333	0.344515		14.9333	16.3333	0.973755
15.8667	-31.7333	0.261894		15.8667	-31.7333	-0.182088		15.8667	-31.7333	-0.0796394		15.8667	-31.7333	0.419491
15.8667	-32.6667	0.2581		15.8667	-32.6667	-0.184481		15.8667	-32.6667	-0.0821598		15.8667	-32.6667	0.413549
14.9333	14.4667	0.0357784		14.9333	14.4667	0.400512		14.9333	14.4667	0.331489		14.9333	14.4667	0.957146
15.8667	-34.5333	0.253792		15.8667	-34.5333	-0.185937		15.8667	-34.5333	-0.0846468		15.8667	-34.5333	0.405982
14.9333	13.0667	0.0650754		14.9333	13.0667	0.437257		14.9333	13.0667	0.322133		14.9333	13.0667	0.953493
14.9333	11.6667	0.0923565		14.9333	11.6667	0.456083		14.9333	11.6667	0.304227		14.9333	11.6667	0.940309
14.9333	10.7333	0.119624		14.9333	10.7333	0.482729		14.9333	10.7333	0.305161		14.9333	10.7333	0.950439
14.4667	34.0667	0.0720256		14.4667	34.0667	0.193416		14.4667	34.0667	0.541456		14.4667	34.0667	0.589615
14.9333	8.86667	0.173058		14.9333	8.86667	0.516151		14.9333	8.86667	0.2951		14.9333	8.86667	0.95376
14.4667	32.6667	0.0653354		14.4667	32.6667	0.181444		14.4667	32.6667	0.531786		14.4667	32.6667	0.624054
14.9333	7.93333	0.198076		14.9333	7.93333	0.519566		14.9333	7.93333	0.281205		14.9333	7.93333	0.945189
14.4667	31.2667	0.0516176		14.4667	31.2667	0.162096		14.4667	31.2667	0.522707		14.4667	31.2667	0.700732
14.4667	30.3333	0.0433513		14.4667	30.3333	0.15225		14.4667	30.3333	0.504465		14.4667	30.3333	0.73572
14.9333	6.53333	0.259854		14.9333	6.53333	0.548289		14.9333	6.53333	0.275595		14.9333	6.53333	0.951655
14.4667	28.4667	0.0237192		14.4667	28.4667	0.143176		14.4667	28.4667	0.474259		14.4667	28.4667	0.822385
14.9333	4.66667	0.351025		14.9333	4.66667	0.566832		14.9333	4.66667	0.256461		14.9333	4.66667	0.953084
14.4667	27.5333	0.0166884		14.4667	27.5333	0.144507		14.4667	27.5333	0.458846		14.4667	27.5333	0.848876
14.9333	3.26667	0.395413		14.9333	3.26667	0.561373		14.9333	3.26667	0.24056		14.9333	3.26667	0.937999
14.9333	1.86667	0.449975		14.9333	1.86667	0.54143		14.9333	1.86667	0.216306		14.9333	1.86667	0.928431
14.4667	25.6667	0.00212353		14.4667	25.6667	0.149962		14.4667	25.6667	0.402645		14.4667	25.6667	0.881788
14.9333	0.466667	0.500209		14.9333	0.466667	0.511175		14.9333	0.466667	0.191295		14.9333	0.466667	0.914014
14.4667	24.2667	-0.00556269		14.4667	24.2667	0.172186		14.4667	24.2667	0.412385		14.4667	24.2667	0.925003
14.9333	-0.466667	0.541596		14.9333	-0.466667	0.507356		14.9333	-0.466667	0.184507		14.9333	-0.466667	0.909034
14.4667	23.3333	-0.0102751		14.4667	23.3333	0.18924		14.4667	23.3333	0.408351		14.4667	23.3333	0.94258
14.9333	-2.33333	0.60746		14.9333	-2.33333	0.484882		14.9333	-2.33333	0.167605		14.9333	-2.33333	0.895754
14.4667	21.4667	-0.0154678		14.4667	21.4667	0.238497		14.4667	21.4667	0.392952		14.4667	21.4667	0.966298
14.4667	20.5333	-0.015179		14.4667	20.5333	0.259341		14.4667	20.5333	0.388347		14.4667	20.5333	0.971582
14.9333	-3.26667	0.632989		14.9333	-3.26667	0.462904		14.9333	-3.26667	0.155717		14.9333	-3.26667	0.885184
14.9333	-4.66667	0.70133		14.9333	-4.66667	0.444257		14.9333	-4.66667	0.142348		14.9333	-4.66667	0.884274
14.4667	18.6667	-0.00925796		14.4667	18.6667	0.304269		14.4667	18.6667	0.364004		14.4667	18.6667	0.978137
14.9333	-6.06667	0.736442		14.9333	-6.06667	0.426466		14.9333	-6.06667	0.132173		14.9333	-6.06667	0.887226
14.4667	17.2667	0.00151831		14.4667	17.2667	0.342803		14.4667	17.2667	0.363759		14.4667	17.2667	0.980886
14.4667	15.8667	0.0177752		14.4667	15.8667	0.385411		14.4667	15.8667	0.373997		14.4667	15.8667	0.98143
14.9333	-7.93333	0.759531		14.9333	-7.93333	0.362695		14.9333	-7.93333	0.107761		14.9333	-7.93333	0.853571
14.4667	14.9333	0.0312554		14.4667	14.9333	0.411571		14.4667	14.9333	0.37259		14.4667	14.9333	0.974291
14.9333	-8.86667	0.773698		14.9333	-8.86667	0.338309		14.9333	-8.86667	0.0977274		14.9333	-8.86667	0.842983
14.4667	13.5333	0.0562156		14.4667	13.5333	0.440875		14.4667	13.5333	0.34921		14.4667	13.5333	0.965395
14.9333	-10.7333	0.791087		14.9333	-10.7333	0.286778		14.9333	-10.7333	0.077285		14.9333	-10.7333	0.828941
14.4667	12.1333	0.0853222		14.4667	12.1333	0.470136		14.4667	12.1333	0.335689		14.4667	12.1333	0.955505
14.9333	-12.1333	0.761298		14.9333	-12.1333	0.225969		14.9333	-12.1333	0.0598292		14.9333	-12.1333	0.778738
14.9333	-13.0667	0.75625		14.9333	-13.0667	0.205896		14.9333	-13.0667	0.0526485		14.9333	-13.0667	0.762801
14.4667	10.2667	0.146593		14.4667	10.2667	0.534275		14.4667	10.2667	0.341523		14.4667	10.2667	0.969667
14.4667	9.33333	0.173624		14.4667	9.33333	0.550914		14.4667	9.33333	0.334847		14.4667	9.33333	0.970238
14.9333	-14.4667	0.749995		14.9333	-14.4667	0.175521		14.9333	-14.4667	0.0406112		14.9333	-14.4667	0.764199
14.9333	-15.8667	0.717953		14.9333	-15.8667	0.124893		14.9333	-15.8667	0.0233725		14.9333	-15.8667	0.757367
14.4667	7.46667	0.238464		14.4667	7.46667	0.559481		14.4667	7.46667	0.297638		14.4667	7.46667	0.954957
14.4667	6.06667	0.306326		14.4667	6.06667	0.588527		14.4667	6.06667	0.290767		14.4667	6.06667	0.968461
14.9333	-17.7333	0.674252		14.9333	-17.7333	0.0712817		14.9333	-17.7333	0.00535489		14.9333	-17.7333	0.741506
14.4667	5.13333	0.339301		14.4667	5.13333	0.591705		14.4667	5.13333	0.280422		14.4667	5.13333	0.967338
14.9333	-19.1333	0.634536		14.9333	-19.1333	0.0326025		14.9333	-19.1333	-0.00718204		14.9333	-19.1333	0.721911
14.4667	3.73333	0.378421		14.4667	3.73333	0.582902		14.4667	3.73333	0.260652		14.4667	3.73333	0.955026
14.9333	-20.5333	0.58622		14.9333	-20.5333	-0.00112967		14.9333	-20.5333	-0.0168143		14.9333	-20.5333	0.689528
14.4667	2.33333	0.440373		14.4667	2.33333	0.573122		14.4667	2.33333	0.238635		14.4667	2.33333	0.942145
14.9333	-21.9333	0.497023		14.9333	-21.9333	-0.0431104		14.9333	-21.9333	-0.0265701		14.9333	-21.9333	0.61716
14.4667	0.933333	0.492274		14.4667	0.933333	0.547945		14.4667	0.933333	0.213322		14.4667	0.933333	0.934013
14.9333	-22.8667	0.462116		14.9333	-22.8667	-0.0666711		14.9333	-22.8667	-0.0338051		14.9333	-22.8667	0.593495
14.9333	-24.2667	0.445416		14.9333	-24.2667	-0.0984355		14.9333	-24.2667	-0.0461694		14.9333	-24.2667	0.594354
14.4667	-0.933333	0.58377		14.4667	-0.933333	0.537567		14.4667	-0.933333	0.195178		14.4667	-0.933333	0.922204
14.4667	-1.86667	0.613888		14.4667	-1.86667	0.527048		14.4667	-1.86667	0.186594		14.4667	-1.86667	0.919215
14.9333	-26.1333	0.381825		14.9333	-26.1333	-0.129305		14.9333	-26.1333	-0.0550389		14.9333	-26.1333	0.541364
14.9333	-27.0667	0.351051		14.9333	-27.0667	-0.140663		14.9333	-27.0667	-0.0583224		14.9333	-27.0667	0.512738
14.4667	-3.73333	0.682872		14.4667	-3.73333	0.473017		14.4667	-3.73333	0.155371		14.4667	-3.73333	0.895023
14.9333	-28.4667	0.323		14.9333	-28.4667	-0.160406		14.9333	-28.4667	-0.0663665		14.9333	-28.4667	0.489485
14.4667	-5.13333	0.731709		14.4667	-5.13333	0.447654		14.4667	-5.13333	0.140434		14.4667	-5.13333	0.897363
14.9333	-30.3333	0.286056		14.9333	-30.3333	-0.179722		14.9333	-30.3333	-0.0767172		14.9333	-30.3333	0.450654
14.4667	-6.53333	0.766028		14.4667	-6.53333	0.430463		14.4667	-6.53333	0.130363		14.4667	-6.53333	0.896648
14.9333	-31.2667	0.283258		14.9333	-31.2667	-0.186278		14.9333	-31.2667	-0.0809825		14.9333	-31.2667	0.447619
14.4667	-7.46667	0.781431		14.4667	-7.46667	0.404172		14.4667	-7.46667	0.11927		14.4667	-7.46667	0.885838
14.9333	-33.1333	0.277567		14.9333	-33.1333	-0.192379		14.9333	-33.1333	-0.0864542		14.9333	-33.1333	0.438475
14.4667	-9.33333	0.81044		14.4667	-9.33333	0.350328		14.4667	-9.33333	0.0965276		14.4667	-9.33333	0.867263
14.9333	-34.0667	0.275947		14.9333	-34.0667	-0.193342		14.9333	-34.0667	-0.0878268		14.9333	-34.0667	0.435275
14.4667	-10.2667	0.819829		14.4667	-10.2667	0.323736		14.4667	-10.2667	0.0857298		14.4667	-10.2667	0.862751
14.4667	-11.6667	0.794077		14.4667	-11.6667	0.259968		14.4667	-11.6667	0.0668949		14.4667	-11.6667	0.816952
13.5333	34.0667	0.069199		13.5333	34.0667	0.192205		13.5333	34.0667	0.57464		13.5333	34.0667	0.63578
14.4667	-13.5333	0.77613		14.4667	-13.5333	0.205302		14.4667	-13.5333	0.0485211		14.4667	-13.5333	0.780021
13.5333	33.1333	0.0642239		13.5333	33.1333	0.182731		13.5333	33.1333	0.564859		13.5333	33.1333	0.656593
14.4667	-14.9333	0.756825		14.4667	-14.9333	0.156831		14.4667	-14.9333	0.0310226		14.4667	-14.9333	0.784914
13.5333	31.7333	0.0501595		13.5333	31.7333	0.161648		13.5333	31.7333	0.555574		13.5333	31.7333	0.730167
14.4667	-16.3333	0.734054		14.4667	-16.3333	0.114815		14.4667	-16.3333	0.0163166		14.4667	-16.3333	0.783498
13.5333	30.3333	0.039024		13.5333	30.3333	0.1499		13.5333	30.3333	0.537433		13.5333	30.3333	0.781007
14.4667	-17.2667	0.719874		14.4667	-17.2667	0.0971355		14.4667	-17.2667	0.0104511		14.4667	-17.2667	0.778321
14.4667	-18.6667	0.677222		14.4667	-18.6667	0.0572511		14.4667	-18.6667	-0.00158293		14.4667	-18.6667	0.754791
13.5333	28.9333	0.0239189		13.5333	28.9333	0.146001		13.5333	28.9333	0.522501		13.5333	28.9333	0.849356
14.4667	-20.0667	0.63593		14.4667	-20.0667	0.0200665		14.4667	-20.0667	-0.0131142		14.4667	-20.0667	0.732021
13.5333	27.0667	0.011114		13.5333	27.0667	0.154852		13.5333	27.0667	0.495369		13.5333	27.0667	0.897679
14.4667	-21.4667	0.564807		14.4667	-21.4667	-0.0233751		14.4667	-21.4667	-0.0245605		14.4667	-21.4667	0.680074
13.5333	25.6667	0.00120487		13.5333	25.6667	0.164141		13.5333	25.6667	0.448918		13.5333	25.6667	0.917846
13.5333	24.7333	-0.00301847		13.5333	24.7333	0.177744		13.5333	24.7333	0.452592		13.5333	24.7333	0.93841
14.4667	-23.3333	0.484163		14.4667	-23.3333	-0.0786075		14.4667	-23.3333	-0.040912		14.4667	-23.3333	0.625154
13.5333	22.8667	-0.00933502		13.5333	22.8667	0.219698		13.5333	22.8667	0.466217		13.5333	22.8667	0.97157
14.4667	-24.7333	0.458202		14.4667	-24.7333	-0.110169		14.4667	-24.7333	-0.052013		14.4667	-24.7333	0.614981
14.4667	-25.6667	0.430155		14.4667	-25.6667	-0.124563		14.4667	-25.6667	-0.0560402		14.4667	-25.6667	0.5921
13.5333	21.4667	-0.0118399		13.5333	21.4667	0.261459		13.5333	21.4667	0.450674		13.5333	21.4667	0.984182
13.5333	20.0667	-0.00958437		13.5333	20.0667	0.295702		13.5333	20.0667	0.44002		13.5333	20.0667	0.987931
14.4667	-27.5333	0.354207		14.4667	-27.5333	-0.153813		14.4667	-27.5333	-0.0644121		14.4667	-27.5333	0.522302
14.4667	-28.9333	0.330731		14.4667	-28.9333	-0.17253		14.4667	-28.9333	-0.0724437		14.4667	-28.9333	0.50313
13.5333	18.6667	-0.0021505		13.5333	18.6667	0.338622		13.5333	18.6667	0.421383		13.5333	18.6667	0.990927
14.4667	-29.8667	0.319062		14.4667	-29.8667	-0.179048		14.4667	-29.8667	-0.0757959		14.4667	-29.8667	0.491147
13.5333	17.2667	0.00906889		13.5333	17.2667	0.373589		13.5333	17.2667	0.403422		13.5333	17.2667	0.990755
13.5333	16.3333	0.0195291		13.5333	16.3333	0.400521		13.5333	16.3333	0.404845		13.5333	16.3333	0.990062
14.4667	-31.7333	0.303247		14.4667	-31.7333	-0.195067		14.4667	-31.7333	-0.0858631		14.4667	-31.7333	0.473025
14.4667	-32.6667	0.298549		14.4667	-32.6667	-0.197447		14.4667	-32.6667	-0.0881408		14.4667	-32.6667	0.466195
13.5333	14.9333	0.0413984		13.5333	14.9333	0.447706		13.5333	14.9333	0.41217		13.5333	14.9333	0.984085
13.5333	13.5333	0.0689222		13.5333	13.5333	0.483458		13.5333	13.5333	0.393773		13.5333	13.5333	0.979806
14.4667	-34.5333	0.296043		14.4667	-34.5333	-0.199951		14.4667	-34.5333	-0.0910905		14.4667	-34.5333	0.460769
13.5333	12.1333	0.0995458		13.5333	12.1333	0.515382		13.5333	12.1333	0.380381		13.5333	12.1333	0.969572
13.0667	34.5333	0.0684851		13.0667	34.5333	0.194337		13.0667	34.5333	0.609215		13.0667	34.5333	0.6632
13.5333	10.7333	0.14724		13.5333	10.7333	0.56715		13.5333	10.7333	0.384148		13.5333	10.7333	0.982922
13.0667	32.6667	0.0553601		13.0667	32.6667	0.168857		13.0667	32.6667	0.580103		13.0667	32.6667	0.710521
13.5333	8.86667	0.201811		13.5333	8.86667	0.600171		13.5333	8.86667	0.367495		13.5333	8.86667	0.981633
13.5333	7.46667	0.257573		13.5333	7.46667	0.608241		13.5333	7.46667	0.335687		13.5333	7.46667	0.973537
13.0667	31.2667	0.041626		13.0667	31.2667	0.151294		13.0667	31.2667	0.559478		13.0667	31.2667	0.776165
13.0667	29.8667	0.0309038		13.0667	29.8667	0.145462		13.0667	29.8667	0.546391		13.0667	29.8667	0.825487
13.5333	6.06667	0.319558		13.5333	6.06667	0.623159		13.5333	6.06667	0.315886		13.5333	6.06667	0.980706
13.0667	28.4667	0.0164348		13.0667	28.4667	0.14978		13.0667	28.4667	0.546311		13.0667	28.4667	0.893011
13.5333	4.66667	0.360088		13.5333	4.66667	0.617288		13.5333	4.66667	0.293662		13.5333	4.66667	0.974836
13.0667	27.5333	0.0118792		13.0667	27.5333	0.155369		13.0667	27.5333	0.53564		13.0667	27.5333	0.910999
13.5333	3.73333	0.387916		13.5333	3.73333	0.61803		13.5333	3.73333	0.284609		13.5333	3.73333	0.968537
13.0667	26.1333	0.00466041		13.0667	26.1333	0.16585		13.0667	26.1333	0.49222		13.0667	26.1333	0.924908
13.5333	1.86667	0.474346		13.5333	1.86667	0.614141		13.5333	1.86667	0.258776		13.5333	1.86667	0.96226
13.0667	24.2667	-0.00445082		13.0667	24.2667	0.197883		13.0667	24.2667	0.497049		13.0667	24.2667	0.964042
13.5333	0.466667	0.524753		13.5333	0.466667	0.588907		13.5333	0.466667	0.232173		13.5333	0.466667	0.954137
13.0667	23.3333	-0.00708285		13.0667	23.3333	0.217516		13.0667	23.3333	0.504642		13.0667	23.3333	0.977121
13.5333	-0.933333	0.593188		13.5333	-0.933333	0.576233		13.5333	-0.933333	0.214365		13.5333	-0.933333	0.942254
13.0667	21.9333	-0.0100474		13.0667	21.9333	0.252996		13.0667	21.9333	0.486177		13.0667	21.9333	0.986918
13.5333	-2.33333	0.647531		13.5333	-2.33333	0.5567		13.5333	-2.33333	0.196962		13.5333	-2.33333	0.937689
13.0667	20.5333	-0.00922099		13.0667	20.5333	0.293208		13.0667	20.5333	0.473239		13.0667	20.5333	0.991613
13.5333	-3.73333	0.710685		13.5333	-3.73333	0.510271		13.5333	-3.73333	0.168143		13.5333	-3.73333	0.918302
13.0667	19.1333	-0.00341911		13.0667	19.1333	0.334519		13.0667	19.1333	0.458639		13.0667	19.1333	0.99527
13.5333	-5.13333	0.753308		13.5333	-5.13333	0.470886		13.5333	-5.13333	0.146955		13.5333	-5.13333	0.915221
13.0667	17.7333	0.00727091		13.0667	17.7333	0.376672		13.0667	17.7333	0.441494		13.0667	17.7333	0.994848
13.5333	-6.06667	0.77579		13.5333	-6.06667	0.459684		13.5333	-6.06667	0.139894		13.5333	-6.06667	0.916058
13.0667	15.8667	0.0328773		13.0667	15.8667	0.441594		13.0667	15.8667	0.43686		13.0667	15.8667	0.99173
13.5333	-7.93333	0.814115		13.5333	-7.93333	0.418408		13.5333	-7.93333	0.119951		13.5333	-7.93333	0.905702
13.5333	-8.86667	0.832876		13.5333	-8.86667	0.388486		13.5333	-8.86667	0.106508		13.5333	-8.86667	0.895628
13.0667	14.4667	0.061188		13.0667	14.4667	0.488644		13.0667	14.4667	0.426688		13.0667	14.4667	0.988415
13.0667	13.0667	0.0904234		13.0667	13.0667	0.519231		13.0667	13.0667	0.404964		13.0667	13.0667	0.979849
13.5333	-10.7333	0.852944		13.5333	-10.7333	0.333774		13.5333	-10.7333	0.0837724		13.5333	-10.7333	0.886587
13.0667	11.6667	0.123829		13.0667	11.6667	0.554873		13.0667	11.6667	0.399974		13.0667	11.6667	0.982455
13.5333	-12.1333	0.824803		13.5333	-12.1333	0.267142		13.5333	-12.1333	0.0640238		13.5333	-12.1333	0.837875
13.5333	-13.0667	0.817368		13.5333	-13.0667	0.234966		13.5333	-13.0667	0.0528522		13.5333	-13.0667	0.817608
13.0667	10.2667	0.172052		13.0667	10.2667	0.610156		13.0667	10.2667	0.410402		13.0667	10.2667	0.992367
13.0667	9.33333	0.197586		13.0667	9.33333	0.623322		13.0667	9.33333	0.399057		13.0667	9.33333	0.990956
13.5333	-14.9333	0.798065		13.5333	-14.9333	0.170848		13.5333	-14.9333	0.0296779		13.5333	-14.9333	0.828416
13.0667	7.93333	0.234587		13.0667	7.93333	0.623872		13.0667	7.93333	0.36805		13.0667	7.93333	0.97815
13.5333	-16.3333	0.760322		13.5333	-16.3333	0.123464		13.5333	-16.3333	0.0157592		13.5333	-16.3333	0.810253
13.0667	6.53333	0.299713		13.0667	6.53333	0.638839		13.0667	6.53333	0.340873		13.0667	6.53333	0.984876
13.5333	-17.2667	0.747522		13.5333	-17.2667	0.106472		13.5333	-17.2667	0.0103169		13.5333	-17.2667	0.80551
13.5333	-18.6667	0.719719		13.5333	-18.6667	0.0692869		13.5333	-18.6667	-0.0022562		13.5333	-18.6667	0.796875
13.0667	5.13333	0.352309		13.0667	5.13333	0.639509		13.0667	5.13333	0.315567		13.0667	5.13333	0.983149
13.5333	-20.0667	0.684606		13.5333	-20.0667	0.0303795		13.5333	-20.0667	-0.0146591		13.5333	-20.0667	0.781008
13.0667	3.26667	0.42428		13.0667	3.26667	0.651262		13.0667	3.26667	0.299151		13.0667	3.26667	0.970351
13.0667	2.33333	0.465963		13.0667	2.33333	0.650476		13.0667	2.33333	0.286388		13.0667	2.33333	0.973426
13.5333	-21.9333	0.609551		13.5333	-21.9333	-0.0240223		13.5333	-21.9333	-0.0295988		13.5333	-21.9333	0.730461
13.0667	0.933333	0.515039		13.0667	0.933333	0.616316		13.0667	0.933333	0.251075		13.0667	0.933333	0.965785
13.5333	-23.3333	0.544603		13.5333	-23.3333	-0.0685863		13.5333	-23.3333	-0.0420532		13.5333	-23.3333	0.685491
13.0667	-0.466667	0.56479		13.0667	-0.466667	0.60008		13.0667	-0.466667	0.231978		13.0667	-0.466667	0.957276
13.5333	-24.7333	0.499466		13.5333	-24.7333	-0.105252		13.5333	-24.7333	-0.0531351		13.5333	-24.7333	0.657003
13.0667	-1.86667	0.628344		13.0667	-1.86667	0.588842		13.0667	-1.86667	0.215884		13.0667	-1.86667	0.949069
13.5333	-26.1333	0.45124		13.5333	-26.1333	-0.131917		13.5333	-26.1333	-0.060406		13.5333	-26.1333	0.618777
13.0667	-3.26667	0.697201		13.0667	-3.26667	0.552208		13.0667	-3.26667	0.188441		13.0667	-3.26667	0.939402
13.5333	-27.5333	0.390168		13.5333	-27.5333	-0.157981		13.5333	-27.5333	-0.0678715		13.5333	-27.5333	0.564325
13.0667	-4.66667	0.748347		13.0667	-4.66667	0.503826		13.0667	-4.66667	0.160735		13.0667	-4.66667	0.926849
13.5333	-28.9333	0.351933		13.5333	-28.9333	-0.175759		13.5333	-28.9333	-0.0744575		13.5333	-28.9333	0.528762
13.5333	-29.8667	0.34225		13.5333	-29.8667	-0.182602		13.5333	-29.8667	-0.077546		13.5333	-29.8667	0.51982
13.0667	-6.53333	0.803726		13.0667	-6.53333	0.476319		13.0667	-6.53333	0.142586		13.0667	-6.53333	0.930869
13.0667	-7.46667	0.823255		13.0667	-7.46667	0.461666		13.0667	-7.46667	0.134423		13.0667	-7.46667	0.930139
13.5333	-31.7333	0.328898		13.5333	-31.7333	-0.199294		13.5333	-31.7333	-0.0874547		13.5333	-31.7333	0.505221
13.5333	-33.1333	0.315445		13.5333	-33.1333	-0.202933		13.5333	-33.1333	-0.0910813		13.5333	-33.1333	0.486951
13.0667	-9.33333	0.869136		13.0667	-9.33333	0.395943		13.0667	-9.33333	0.10341		13.0667	-9.33333	0.919756
13.5333	-34.0667	0.31535		13.5333	-34.0667	-0.204765		13.5333	-34.0667	-0.0929208		13.5333	-34.0667	0.485482
13.0667	-10.2667	0.876041		13.0667	-10.2667	0.370776		13.0667	-10.2667	0.0932077		13.0667	-10.2667	0.915022
13.0667	-11.6667	0.857828		13.0667	-11.6667	0.306543		13.0667	-11.6667	0.0728547		13.0667	-11.6667	0.876525
12.1333	34.5333	0.0642592		12.1333	34.5333	0.188245		12.1333	34.5333	0.632664		12.1333	34.5333	0.694064
13.0667	-13.5333	0.846057		13.0667	-13.5333	0.232627		13.0667	-13.5333	0.0465502		13.0667	-13.5333	0.855354
12.1333	33.1333	0.0497332		12.1333	33.1333	0.159222		12.1333	33.1333	0.614891		12.1333	33.1333	0.742021
13.0667	-14.4667	0.837588		13.0667	-14.4667	0.206315		13.0667	-14.4667	0.0373258		13.0667	-14.4667	0.858426
13.0667	-15.8667	0.795028		13.0667	-15.8667	0.150062		13.0667	-15.8667	0.0213121		13.0667	-15.8667	0.836884
12.1333	31.2667	0.034408		12.1333	31.2667	0.141452		12.1333	31.2667	0.582794		12.1333	31.2667	0.81136
12.1333	30.3333	0.0289657		12.1333	30.3333	0.14074		12.1333	30.3333	0.577975		12.1333	30.3333	0.838359
13.0667	-17.7333	0.758231		13.0667	-17.7333	0.0998852		13.0667	-17.7333	0.00541012		13.0667	-17.7333	0.823191
13.0667	-19.1333	0.72014		13.0667	-19.1333	0.0520657		13.0667	-19.1333	-0.009893		13.0667	-19.1333	0.808196
12.1333	28.4667	0.0130697		12.1333	28.4667	0.148736		12.1333	28.4667	0.580248		12.1333	28.4667	0.91008
13.0667	-20.5333	0.694866		13.0667	-20.5333	0.0206015		13.0667	-20.5333	-0.0202415		13.0667	-20.5333	0.798777
12.1333	27.0667	0.00774218		12.1333	27.0667	0.162136		12.1333	27.0667	0.56462		12.1333	27.0667	0.933655
13.0667	-21.4667	0.662395		13.0667	-21.4667	-0.00429862		13.0667	-21.4667	-0.0270624		13.0667	-21.4667	0.777427
12.1333	25.6667	0.00162009		12.1333	25.6667	0.179303		12.1333	25.6667	0.532074		12.1333	25.6667	0.95041
13.0667	-22.8667	0.599763		13.0667	-22.8667	-0.0424354		13.0667	-22.8667	-0.0364055		13.0667	-22.8667	0.73066
12.1333	24.7333	-0.00288935		12.1333	24.7333	0.198985		12.1333	24.7333	0.533793		12.1333	24.7333	0.967919
13.0667	-24.2667	0.549025		13.0667	-24.2667	-0.0825635		13.0667	-24.2667	-0.0480705		13.0667	-24.2667	0.698044
12.1333	23.3333	-0.0070112		12.1333	23.3333	0.235362		12.1333	23.3333	0.55045		12.1333	23.3333	0.987369
13.0667	-25.6667	0.491132		13.0667	-25.6667	-0.120706		13.0667	-25.6667	-0.0585545		13.0667	-25.6667	0.656013
12.1333	21.9333	-0.00831624		12.1333	21.9333	0.277922		12.1333	21.9333	0.541352		12.1333	21.9333	0.997012
13.0667	-27.0667	0.433141		13.0667	-27.0667	-0.148036		13.0667	-27.0667	-0.065862		13.0667	-27.0667	0.606883
12.1333	20.5333	-0.00542214		12.1333	20.5333	0.322214		12.1333	20.5333	0.528629		12.1333	20.5333	0.997992
13.0667	-28.4667	0.384463		13.0667	-28.4667	-0.169557		13.0667	-28.4667	-0.0725738		13.0667	-28.4667	0.563037
12.1333	19.1333	0.00242054		12.1333	19.1333	0.36863		12.1333	19.1333	0.514009		12.1333	19.1333	1
12.1333	17.7333	0.0159199		12.1333	17.7333	0.416845		12.1333	17.7333	0.499071		12.1333	17.7333	1
13.0667	-30.3333	0.357456		13.0667	-30.3333	-0.190502		13.0667	-30.3333	-0.0816056		13.0667	-30.3333	0.539414
13.0667	-31.2667	0.352191		13.0667	-31.2667	-0.19616		13.0667	-31.2667	-0.0847284		13.0667	-31.2667	0.533885
12.1333	16.3333	0.0387583		12.1333	16.3333	0.475098		12.1333	16.3333	0.492831		12.1333	16.3333	0.996715
13.0667	-32.6667	0.332245		13.0667	-32.6667	-0.204101		13.0667	-32.6667	-0.0905873		13.0667	-32.6667	0.508604
12.1333	14.4667	0.0742502		12.1333	14.4667	0.532998		12.1333	14.4667	0.473338		12.1333	14.4667	0.995381
13.0667	-34.5333	0.33398		13.0667	-34.5333	-0.209133		13.0667	-34.5333	-0.0949713		13.0667	-34.5333	0.508004
12.1333	13.0667	0.103707		12.1333	13.0667	0.556801		12.1333	13.0667	0.439928		12.1333	13.0667	0.984459
12.1333	12.1333	0.125447		12.1333	12.1333	0.579788		12.1333	12.1333	0.434583		12.1333	12.1333	0.989426
12.1333	10.7333	0.171861		12.1333	10.7333	0.637493		12.1333	10.7333	0.447214		12.1333	10.7333	0.998595
11.6667	34.0667	0.0544391		11.6667	34.0667	0.167947		11.6667	34.0667	0.636115		11.6667	34.0667	0.728081
12.1333	8.86667	0.219308		12.1333	8.86667	0.657038		12.1333	8.86667	0.418516		12.1333	8.86667	0.993216
11.6667	32.6667	0.0360466		11.6667	32.6667	0.133885		11.6667	32.6667	0.617361		11.6667	32.6667	0.784946
12.1333	7.93333	0.244494		12.1333	7.93333	0.660469		12.1333	7.93333	0.400262		12.1333	7.93333	0.988805
11.6667	31.7333	0.0315082		11.6667	31.7333	0.132026		11.6667	31.7333	0.608399		11.6667	31.7333	0.812153
12.1333	6.06667	0.321781		12.1333	6.06667	0.682297		12.1333	6.06667	0.370409		12.1333	6.06667	0.994688
11.6667	29.8667	0.0205483		11.6667	29.8667	0.135139		11.6667	29.8667	0.602216		11.6667	29.8667	0.869926
11.6667	28.9333	0.0144265		11.6667	28.9333	0.139278		11.6667	28.9333	0.60573		11.6667	28.9333	0.896601
12.1333	4.66667	0.376663		12.1333	4.66667	0.675226		12.1333	4.66667	0.336597		12.1333	4.66667	0.988328
12.1333	3.73333	0.417689		12.1333	3.73333	0.682491		12.1333	3.73333	0.326042		12.1333	3.73333	0.981384
11.6667	27.5333	0.00802114		11.6667	27.5333	0.158155		11.6667	27.5333	0.587968		11.6667	27.5333	0.931383
11.6667	26.1333	0.00326825		11.6667	26.1333	0.173876		11.6667	26.1333	0.569731		11.6667	26.1333	0.949264
12.1333	1.86667	0.497755		12.1333	1.86667	0.683259		12.1333	1.86667	0.300868		12.1333	1.86667	0.985235
11.6667	24.2667	-0.0055649		11.6667	24.2667	0.220385		11.6667	24.2667	0.571685		11.6667	24.2667	0.980397
12.1333	0.466667	0.544026		12.1333	0.466667	0.643246		12.1333	0.466667	0.26201		12.1333	0.466667	0.975531
12.1333	-0.466667	0.573939		12.1333	-0.466667	0.632604		12.1333	-0.466667	0.249232		12.1333	-0.466667	0.970126
11.6667	22.8667	-0.00790333		11.6667	22.8667	0.268494		11.6667	22.8667	0.574411		11.6667	22.8667	0.99608
12.1333	-1.86667	0.641325		12.1333	-1.86667	0.631293		12.1333	-1.86667	0.23626		12.1333	-1.86667	0.966568
11.6667	21.4667	-0.00633355		11.6667	21.4667	0.312233		11.6667	21.4667	0.562778		11.6667	21.4667	1
11.6667	20.0667	0.000101954		11.6667	20.0667	0.360788		11.6667	20.0667	0.549094		11.6667	20.0667	0.999474
12.1333	-3.73333	0.729907		12.1333	-3.73333	0.587585		12.1333	-3.73333	0.20025		12.1333	-3.73333	0.956793
11.6667	18.6667	0.0115045		11.6667	18.6667	0.409793		11.6667	18.6667	0.533436		11.6667	18.6667	0.999045
12.1333	-5.13333	0.777101		12.1333	-5.13333	0.528517		12.1333	-5.13333	0.167233		12.1333	-5.13333	0.945282
12.1333	-6.06667	0.807601		12.1333	-6.06667	0.506268		12.1333	-6.06667	0.153709		12.1333	-6.06667	0.945327
11.6667	17.2667	0.0299796		11.6667	17.2667	0.462915		11.6667	17.2667	0.521359		11.6667	17.2667	0.999484
12.1333	-7.46667	0.847187		12.1333	-7.46667	0.489061		12.1333	-7.46667	0.141028		12.1333	-7.46667	0.950846
11.6667	15.8667	0.0544359		11.6667	15.8667	0.51928		11.6667	15.8667	0.519302		11.6667	15.8667	0.999229
11.6667	14.9333	0.06642		11.6667	14.9333	0.539244		11.6667	14.9333	0.51308		11.6667	14.9333	1
12.1333	-9.33333	0.893385		12.1333	-9.33333	0.427869		12.1333	-9.33333	0.110937		12.1333	-9.33333	0.944256
11.6667	13.5333	0.0960913		11.6667	13.5333	0.569134		11.6667	13.5333	0.47925		11.6667	13.5333	0.991799
12.1333	-10.7333	0.900807		12.1333	-10.7333	0.382046		12.1333	-10.7333	0.0928833		12.1333	-10.7333	0.933077
11.6667	11.6667	0.149583		11.6667	11.6667	0.6253		11.6667	11.6667	0.462868		11.6667	11.6667	0.997744
12.1333	-12.1333	0.890404		12.1333	-12.1333	0.318481		12.1333	-12.1333	0.0712761		12.1333	-12.1333	0.899554
11.6667	10.2667	0.194539		11.6667	10.2667	0.674413		11.6667	10.2667	0.467433		11.6667	10.2667	1
12.1333	-13.5333	0.878		12.1333	-13.5333	0.256885		12.1333	-13.5333	0.0500835		12.1333	-13.5333	0.884747
11.6667	9.33333	0.216047		11.6667	9.33333	0.684488		11.6667	9.33333	0.455394		11.6667	9.33333	0.997561
12.1333	-14.9333	0.863467		12.1333	-14.9333	0.215891		12.1333	-14.9333	0.0363728		12.1333	-14.9333	0.886174
11.6667	7.46667	0.279645		11.6667	7.46667	0.697588		11.6667	7.46667	0.41342		11.6667	7.46667	0.995445
12.1333	-16.3333	0.821792		12.1333	-16.3333	0.15661		12.1333	-16.3333	0.0191735		12.1333	-16.3333	0.866703
11.6667	6.53333	0.306037		11.6667	6.53333	0.704374		11.6667	6.53333	0.402064		11.6667	6.53333	0.998572
12.1333	-17.2667	0.803238		12.1333	-17.2667	0.125101		12.1333	-17.2667	0.00892374		12.1333	-17.2667	0.862232
11.6667	5.13333	0.359123		11.6667	5.13333	0.700694		11.6667	5.13333	0.367634		11.6667	5.13333	0.995062
12.1333	-19.1333	0.752455		12.1333	-19.1333	0.0580145		12.1333	-19.1333	-0.0119724		12.1333	-19.1333	0.842068
12.1333	-20.0667	0.734632		12.1333	-20.0667	0.0374708		12.1333	-20.0667	-0.0181808		12.1333	-20.0667	0.833671
11.6667	3.26667	0.451039		11.6667	3.26667	0.717997		11.6667	3.26667	0.341876		11.6667	3.26667	0.986552
11.6667	2.33333	0.484682		11.6667	2.33333	0.718341		11.6667	2.33333	0.330382		11.6667	2.33333	0.991508
12.1333	-21.9333	0.680131		12.1333	-21.9333	-0.00761389		12.1333	-21.9333	-0.0305236		12.1333	-21.9333	0.799021
12.1333	-22.8667	0.643289		12.1333	-22.8667	-0.0326018		12.1333	-22.8667	-0.0367221		12.1333	-22.8667	0.772549
11.6667	0.933333	0.540855		11.6667	0.933333	0.67812		11.6667	0.933333	0.285508		11.6667	0.933333	0.985398
12.1333	-24.2667	0.601987		12.1333	-24.2667	-0.071547		12.1333	-24.2667	-0.0481703		12.1333	-24.2667	0.748761
11.6667	-0.933333	0.610497		11.6667	-0.933333	0.651848		11.6667	-0.933333	0.253541		11.6667	-0.933333	0.972325
12.1333	-26.1333	0.522487		12.1333	-26.1333	-0.122465		12.1333	-26.1333	-0.0612657		12.1333	-26.1333	0.690022
11.6667	-2.33333	0.682135		11.6667	-2.33333	0.65075		11.6667	-2.33333	0.239294		11.6667	-2.33333	0.978454
11.6667	-3.26667	0.717612		11.6667	-3.26667	0.634814		11.6667	-3.26667	0.224959		11.6667	-3.26667	0.975769
12.1333	-27.5333	0.458557		12.1333	-27.5333	-0.151583		12.1333	-27.5333	-0.0684494		12.1333	-27.5333	0.635946
11.6667	-4.66667	0.771207		11.6667	-4.66667	0.573684		11.6667	-4.66667	0.187453		11.6667	-4.66667	0.958244
12.1333	-28.9333	0.412426		12.1333	-28.9333	-0.172205		12.1333	-28.9333	-0.0745198		12.1333	-28.9333	0.595001
12.1333	-30.3333	0.379299		12.1333	-30.3333	-0.189885		12.1333	-30.3333	-0.0814713		12.1333	-30.3333	0.564047
11.6667	-6.53333	0.837595		11.6667	-6.53333	0.512315		11.6667	-6.53333	0.151538		11.6667	-6.53333	0.95464
12.1333	-31.2667	0.371622		12.1333	-31.2667	-0.195959		12.1333	-31.2667	-0.0840893		12.1333	-31.2667	0.55671
11.6667	-7.93333	0.875949		11.6667	-7.93333	0.491852		11.6667	-7.93333	0.137438		11.6667	-7.93333	0.962134
11.6667	-8.86667	0.895652		11.6667	-8.86667	0.468886		11.6667	-8.86667	0.125566		11.6667	-8.86667	0.958527
12.1333	-33.1333	0.353125		12.1333	-33.1333	-0.207504		12.1333	-33.1333	-0.0919588		12.1333	-33.1333	0.533274
12.1333	-34.0667	0.351359		12.1333	-34.0667	-0.211041		12.1333	-34.0667	-0.0950593		12.1333	-34.0667	0.529498
11.6667	-10.2667	0.910194		11.6667	-10.2667	0.417943		11.6667	-10.2667	0.104278		11.6667	-10.2667	0.951015
11.6667	-11.6667	0.91083		11.6667	-11.6667	0.356916		11.6667	-11.6667	0.0816752		11.6667	-11.6667	0.927543
10.8683	34.5333	0.0459012		10.8683	34.5333	0.14905		10.8683	34.5333	0.649331		10.8683	34.5333	0.746739
11.6667	-13.0667	0.897118		11.6667	-13.0667	0.291812		11.6667	-13.0667	0.0598725		11.6667	-13.0667	0.897118
11.6667	-14.4667	0.885425		11.6667	-14.4667	0.246375		11.6667	-14.4667	0.0444594		11.6667	-14.4667	0.899043
11.6667	-15.8667	0.862142		11.6667	-15.8667	0.195466		11.6667	-15.8667	0.0280177		11.6667	-15.8667	0.895569
10.7333	32.6667	0.025014		10.7333	32.6667	0.108047		10.7333	32.6667	0.622806		10.7333	32.6667	0.793562
10.7333	31.2667	0.0222561		10.7333	31.2667	0.118512		10.7333	31.2667	0.61893		10.7333	31.2667	0.831961
11.6667	-17.7333	0.824889		11.6667	-17.7333	0.119738		11.6667	-17.7333	0.00292959		11.6667	-17.7333	0.891431
10.7333	30.3333	0.0175874		10.7333	30.3333	0.125913		10.7333	30.3333	0.620655		10.7333	30.3333	0.864985
11.6667	-18.6667	0.798552		11.6667	-18.6667	0.0859075		11.6667	-18.6667	-0.00702562		11.6667	-18.6667	0.87935
10.7333	28.9333	0.00907529		10.7333	28.9333	0.134352		10.7333	28.9333	0.632395		10.7333	28.9333	0.900037
11.6667	-20.5333	0.752816		11.6667	-20.5333	0.0353178		11.6667	-20.5333	-0.0215065		11.6667	-20.5333	0.855337
11.6667	-21.4667	0.732022		11.6667	-21.4667	0.0160041		11.6667	-21.4667	-0.0269047		11.6667	-21.4667	0.842936
10.7333	27.0667	0.00299549		10.7333	27.0667	0.164169		10.7333	27.0667	0.617267		10.7333	27.0667	0.940713
10.7333	26.1333	0.000456349		10.7333	26.1333	0.180675		10.7333	26.1333	0.610993		10.7333	26.1333	0.954295
11.6667	-23.3333	0.647652		11.6667	-23.3333	-0.0457058		11.6667	-23.3333	-0.0423593		11.6667	-23.3333	0.784058
10.7333	24.7333	-0.00642537		10.7333	24.7333	0.226957		10.7333	24.7333	0.629466		10.7333	24.7333	0.976966
11.6667	-24.7333	0.607772		11.6667	-24.7333	-0.0840884		11.6667	-24.7333	-0.0531864		11.6667	-24.7333	0.760852
11.6667	-25.6667	0.57679		11.6667	-25.6667	-0.104143		11.6667	-25.6667	-0.058161		11.6667	-25.6667	0.738009
10.7333	22.8667	-0.0078284		10.7333	22.8667	0.292002		10.7333	22.8667	0.630075		10.7333	22.8667	0.995426
11.6667	-27.0667	0.499269		11.6667	-27.0667	-0.139932		11.6667	-27.0667	-0.0661477		11.6667	-27.0667	0.673673
10.7333	21.4667	-0.00455277		10.7333	21.4667	0.335999		10.7333	21.4667	0.616972		10.7333	21.4667	0.997104
11.6667	-28.4667	0.443725		11.6667	-28.4667	-0.163994		11.6667	-28.4667	-0.0723847		11.6667	-28.4667	0.625534
10.7333	20.0667	0.00413721		10.7333	20.0667	0.390584		10.7333	20.0667	0.603238		10.7333	20.0667	0.994582
10.7333	18.6667	0.017083		10.7333	18.6667	0.442603		10.7333	18.6667	0.585808		10.7333	18.6667	0.995925
11.6667	-29.8667	0.410132		11.6667	-29.8667	-0.180131		11.6667	-29.8667	-0.0776006		11.6667	-29.8667	0.595248
10.7333	17.2667	0.0362064		10.7333	17.2667	0.495152		10.7333	17.2667	0.570753		10.7333	17.2667	0.995201
11.6667	-31.7333	0.384725		11.6667	-31.7333	-0.198903		11.6667	-31.7333	-0.084985		11.6667	-31.7333	0.571602
10.7333	15.8667	0.0590638		10.7333	15.8667	0.541524		10.7333	15.8667	0.550593		10.7333	15.8667	0.998564
11.6667	-32.6667	0.375508		11.6667	-32.6667	-0.203899		11.6667	-32.6667	-0.0881264		11.6667	-32.6667	0.560756
10.7333	14.9333	0.0714889		10.7333	14.9333	0.563322		10.7333	14.9333	0.54523		10.7333	14.9333	0.999377
11.6667	-34.5333	0.366269		11.6667	-34.5333	-0.213399		11.6667	-34.5333	-0.0961762		11.6667	-34.5333	0.546215
10.7333	13.0667	0.111146		10.7333	13.0667	0.615193		10.7333	13.0667	0.523162		10.7333	13.0667	0.989812
10.7333	11.6667	0.152037		10.7333	11.6667	0.655866		10.7333	11.6667	0.505573		10.7333	11.6667	0.999211
10.7333	10.2667	0.19609		10.7333	10.2667	0.698325		10.7333	10.2667	0.498547		10.7333	10.2667	0.999453
10.4017	34.0667	0.029673		10.4017	34.0667	0.109409		10.4017	34.0667	0.631648		10.4017	34.0667	0.764864
10.7333	8.86667	0.234556		10.7333	8.86667	0.718997		10.7333	8.86667	0.479154		10.7333	8.86667	0.998839
10.2667	33.1333	0.0208504		10.2667	33.1333	0.0916031		10.2667	33.1333	0.621997		10.2667	33.1333	0.77814
10.7333	7.46667	0.28821		10.7333	7.46667	0.724767		10.7333	7.46667	0.437011		10.7333	7.46667	0.998637
10.2667	31.7333	0.0170274		10.2667	31.7333	0.0986704		10.2667	31.7333	0.625381		10.2667	31.7333	0.808631
10.7333	6.53333	0.316323		10.7333	6.53333	0.730045		10.7333	6.53333	0.42151		10.7333	6.53333	1
10.7333	5.13333	0.378186		10.7333	5.13333	0.741354		10.7333	5.13333	0.395166		10.7333	5.13333	0.996723
10.2667	29.8667	0.00938342		10.2667	29.8667	0.125117		10.2667	29.8667	0.6384		10.2667	29.8667	0.882697
10.2667	28.4667	0.00311648		10.2667	28.4667	0.13979		10.2667	28.4667	0.65109		10.2667	28.4667	0.910563
10.7333	3.73333	0.449376		10.7333	3.73333	0.750042		10.7333	3.73333	0.368662		10.7333	3.73333	0.989823
10.2667	27.5333	0.000548011		10.2667	27.5333	0.154509		10.2667	27.5333	0.651126		10.2667	27.5333	0.926647
10.7333	2.33333	0.503655		10.7333	2.33333	0.75068		10.7333	2.33333	0.347929		10.7333	2.33333	0.997346
10.2667	25.6667	-0.00476452		10.2667	25.6667	0.204631		10.2667	25.6667	0.644236		10.2667	25.6667	0.963386
10.7333	0.466667	0.578721		10.7333	0.466667	0.704895		10.7333	0.466667	0.293301		10.7333	0.466667	0.990095
10.2667	24.2667	-0.00862279		10.2667	24.2667	0.256145		10.2667	24.2667	0.670746		10.2667	24.2667	0.978076
10.7333	-0.466667	0.613448		10.7333	-0.466667	0.688976		10.7333	-0.466667	0.274973		10.7333	-0.466667	0.982881
10.2667	23.3333	-0.00850329		10.2667	23.3333	0.286374		10.2667	23.3333	0.667898		10.2667	23.3333	0.987088
10.7333	-1.86667	0.684205		10.7333	-1.86667	0.683698		10.7333	-1.86667	0.256621		10.7333	-1.86667	0.987655
10.2667	21.9333	-0.00649975		10.2667	21.9333	0.320839		10.2667	21.9333	0.646185		10.2667	21.9333	0.994776
10.7333	-3.26667	0.737275		10.7333	-3.26667	0.663762		10.7333	-3.26667	0.235344		10.7333	-3.26667	0.986678
10.2667	20.5333	-0.000108888		10.2667	20.5333	0.374224		10.2667	20.5333	0.640214		10.2667	20.5333	0.988767
10.7333	-5.13333	0.802627		10.7333	-5.13333	0.602874		10.7333	-5.13333	0.194992		10.7333	-5.13333	0.976787
10.2667	19.1333	0.0132395		10.2667	19.1333	0.435647		10.2667	19.1333	0.61867		10.2667	19.1333	0.989493
10.7333	-6.53333	0.853404		10.7333	-6.53333	0.540014		10.7333	-6.53333	0.160148		10.7333	-6.53333	0.967979
10.2667	17.7333	0.027393		10.2667	17.7333	0.480899		10.2667	17.7333	0.603599		10.2667	17.7333	0.992531
10.7333	-7.46667	0.88006		10.7333	-7.46667	0.516328		10.7333	-7.46667	0.14608		10.7333	-7.46667	0.971389
10.2667	16.3333	0.0521597		10.2667	16.3333	0.539818		10.2667	16.3333	0.585617		10.2667	16.3333	0.990992
10.7333	-8.86667	0.912487		10.7333	-8.86667	0.485793		10.7333	-8.86667	0.128715		10.7333	-8.86667	0.970327
10.2667	14.4667	0.0898569		10.2667	14.4667	0.606889		10.2667	14.4667	0.570419		10.2667	14.4667	0.993642
10.7333	-10.2667	0.931003		10.7333	-10.2667	0.443106		10.7333	-10.2667	0.109483		10.7333	-10.2667	0.969951
10.8683	-34.5333	0.378851		10.8683	-34.5333	-0.211638		10.8683	-34.5333	-0.0940636		10.8683	-34.5333	0.561128
10.2667	13.5333	0.105781		10.2667	13.5333	0.625916		10.2667	13.5333	0.557407		10.2667	13.5333	0.990819
10.7333	-12.1333	0.935728		10.7333	-12.1333	0.369754		10.7333	-12.1333	0.0814065		10.7333	-12.1333	0.944264
10.2667	12.1333	0.132277		10.2667	12.1333	0.647823		10.2667	12.1333	0.531357		10.2667	12.1333	0.995276
10.7333	-13.5333	0.917337		10.7333	-13.5333	0.299945		10.7333	-13.5333	0.058864		10.7333	-13.5333	0.917337
10.2667	10.7333	0.174797		10.2667	10.7333	0.691551		10.2667	10.7333	0.521125		10.2667	10.7333	0.998711
9.935	34.5333	0.0198784		9.935	34.5333	0.0838598		9.935	34.5333	0.614439		9.935	34.5333	0.761876
10.7333	-14.4667	0.909242		10.7333	-14.4667	0.266563		10.7333	-14.4667	0.0475891		10.7333	-14.4667	0.920513
10.2667	9.33333	0.219265		10.2667	9.33333	0.725914		10.2667	9.33333	0.50583		10.2667	9.33333	0.996144
10.7333	-15.8667	0.895768		10.7333	-15.8667	0.214447		10.7333	-15.8667	0.0292309		10.7333	-15.8667	0.928104
10.2667	7.93333	0.268427		10.2667	7.93333	0.743365		10.2667	7.93333	0.475111		10.2667	7.93333	1
10.7333	-17.2667	0.868002		10.7333	-17.2667	0.149257		10.7333	-17.2667	0.00770357		10.7333	-17.2667	0.927166
10.2667	6.06667	0.354318		10.2667	6.06667	0.757655		10.2667	6.06667	0.424532		10.2667	6.06667	0.998555
10.7333	-19.1333	0.813605		10.7333	-19.1333	0.0811633		10.7333	-19.1333	-0.0112073		10.7333	-19.1333	0.89906
10.7333	-20.0667	0.787958		10.7333	-20.0667	0.0541366		10.7333	-20.0667	-0.0185311		10.7333	-20.0667	0.884401
10.2667	4.66667	0.420344		10.2667	4.66667	0.762364		10.2667	4.66667	0.392552		10.2667	4.66667	0.991217
10.7333	-21.4667	0.75956		10.7333	-21.4667	0.0220995		10.7333	-21.4667	-0.0277707		10.7333	-21.4667	0.8696
10.2667	3.26667	0.475569		10.2667	3.26667	0.766456		10.2667	3.26667	0.37092		10.2667	3.26667	0.995432
10.7333	-22.8667	0.695258		10.7333	-22.8667	-0.0307597		10.7333	-22.8667	-0.0412102		10.7333	-22.8667	0.826776
10.2667	1.86667	0.549101		10.2667	1.86667	0.764022		10.2667	1.86667	0.341985		10.2667	1.86667	0.999795
10.2667	0.933333	0.579563		10.2667	0.933333	0.744597		10.2667	0.933333	0.319131		10.2667	0.933333	0.996833
10.7333	-24.2667	0.642908		10.7333	-24.2667	-0.074116		10.7333	-24.2667	-0.0522222		10.7333	-24.2667	0.79226
10.7333	-25.6667	0.598856		10.7333	-25.6667	-0.103307		10.7333	-25.6667	-0.0590246		10.7333	-25.6667	0.759893
10.2667	-0.933333	0.648577		10.2667	-0.933333	0.707263		10.2667	-0.933333	0.277847		10.2667	-0.933333	0.986625
10.2667	-2.33333	0.718871		10.2667	-2.33333	0.690365		10.2667	-2.33333	0.252619		10.2667	-2.33333	0.992552
10.7333	-27.5333	0.516306		10.7333	-27.5333	-0.142961		10.7333	-27.5333	-0.0676958		10.7333	-27.5333	0.692411
10.2667	-3.73333	0.771831		10.2667	-3.73333	0.663631		10.2667	-3.73333	0.228467		10.2667	-3.73333	0.986396
10.7333	-28.9333	0.46046		10.7333	-28.9333	-0.165212		10.7333	-28.9333	-0.0731193		10.7333	-28.9333	0.643616
10.2667	-4.66667	0.794534		10.2667	-4.66667	0.643237		10.2667	-4.66667	0.2146		10.2667	-4.66667	0.986227
10.7333	-29.8667	0.439514		10.7333	-29.8667	-0.175148		10.7333	-29.8667	-0.0756848		10.7333	-29.8667	0.625194
10.2667	-6.06667	0.837965		10.2667	-6.06667	0.589662		10.2667	-6.06667	0.183108		10.2667	-6.06667	0.980486
10.7333	-31.7333	0.407853		10.7333	-31.7333	-0.193276		10.7333	-31.7333	-0.0811595		10.7333	-31.7333	0.596212
10.2667	-7.93333	0.906017		10.2667	-7.93333	0.515514		10.2667	-7.93333	0.140971		10.2667	-7.93333	0.97841
10.7333	-33.1333	0.389518		10.7333	-33.1333	-0.201893		10.7333	-33.1333	-0.0859052		10.7333	-33.1333	0.576466
10.2667	-9.33333	0.930641		10.2667	-9.33333	0.471698		10.2667	-9.33333	0.120009		10.2667	-9.33333	0.977185
10.4017	-34.0667	0.387631		10.4017	-34.0667	-0.204138		10.4017	-34.0667	-0.0873942		10.4017	-34.0667	0.573258
10.2667	-10.7333	0.946749		10.2667	-10.7333	0.438733		10.2667	-10.7333	0.104643		10.2667	-10.7333	0.975878
10.2667	-11.6667	0.95075		10.2667	-11.6667	0.410545		10.2667	-11.6667	0.0933514		10.2667	-11.6667	0.967152
10.2667	-13.0667	0.939956		10.2667	-13.0667	0.341394		10.2667	-13.0667	0.0697885		10.2667	-13.0667	0.939956
9.79833	34.5333	0.00998373		9.79833	34.5333	0.0590034		9.79833	34.5333	0.596896		9.79833	34.5333	0.756291
10.2667	-14.9333	0.919261		10.2667	-14.9333	0.253452		10.2667	-14.9333	0.0401203		10.2667	-14.9333	0.93943
10.2667	-16.3333	0.900317		10.2667	-16.3333	0.194843		10.2667	-16.3333	0.0202874		10.2667	-16.3333	0.943436
9.33333	33.1333	0.00554342		9.33333	33.1333	0.0538853		9.33333	33.1333	0.601452		9.33333	33.1333	0.765461
10.2667	-17.7333	0.873454		10.2667	-17.7333	0.133941		10.2667	-17.7333	0.000679268		10.2667	-17.7333	0.940781
9.33333	31.7333	0.00275385		9.33333	31.7333	0.0693799		9.33333	31.7333	0.62933		9.33333	31.7333	0.789468
10.2667	-18.6667	0.849565		10.2667	-18.6667	0.104699		10.2667	-18.6667	-0.00719612		10.2667	-18.6667	0.927834
9.33333	29.8667	0.00109103		9.33333	29.8667	0.11603		9.33333	29.8667	0.659066		9.33333	29.8667	0.872428
10.2667	-20.5333	0.792936		10.2667	-20.5333	0.0473189		10.2667	-20.5333	-0.021998		10.2667	-20.5333	0.893315
9.33333	28.9333	-0.000455779		9.33333	28.9333	0.131281		9.33333	28.9333	0.666914		9.33333	28.9333	0.89476
10.2667	-21.9333	0.749788		10.2667	-21.9333	0.00466893		10.2667	-21.9333	-0.0334855		10.2667	-21.9333	0.86739
9.33333	27.5333	-0.00456256		9.33333	27.5333	0.16017		9.33333	27.5333	0.682237		9.33333	27.5333	0.918743
10.2667	-23.3333	0.685077		10.2667	-23.3333	-0.0492592		10.2667	-23.3333	-0.0468243		10.2667	-23.3333	0.824144
9.33333	26.1333	-0.00811037		9.33333	26.1333	0.206395		9.33333	26.1333	0.689641		9.33333	26.1333	0.949594
10.2667	-24.7333	0.633369		10.2667	-24.7333	-0.0867446		10.2667	-24.7333	-0.0556623		10.2667	-24.7333	0.787558
9.33333	24.7333	-0.0105458		9.33333	24.7333	0.254855		9.33333	24.7333	0.712335		9.33333	24.7333	0.9614
10.2667	-26.1333	0.584703		10.2667	-26.1333	-0.116525		10.2667	-26.1333	-0.0622313		10.2667	-26.1333	0.750457
9.33333	22.8667	-0.00858378		9.33333	22.8667	0.310533		9.33333	22.8667	0.700397		9.33333	22.8667	0.979364
10.2667	-27.0667	0.55078		10.2667	-27.0667	-0.132658		10.2667	-27.0667	-0.0656789		10.2667	-27.0667	0.722851
9.33333	21.9333	-0.00649553		9.33333	21.9333	0.333681		9.33333	21.9333	0.689099		9.33333	21.9333	0.983958
10.2667	-28.4667	0.498392		10.2667	-28.4667	-0.153429		10.2667	-28.4667	-0.0701957		10.2667	-28.4667	0.677988
9.33333	20.5333	0.000828127		9.33333	20.5333	0.394866		9.33333	20.5333	0.698095		9.33333	20.5333	0.972536
10.2667	-30.3333	0.448507		10.2667	-30.3333	-0.176998		10.2667	-30.3333	-0.0752573		10.2667	-30.3333	0.634855
9.33333	18.6667	0.019318		9.33333	18.6667	0.472155		9.33333	18.6667	0.664707		9.33333	18.6667	0.977982
10.2667	-31.2667	0.434005		10.2667	-31.2667	-0.183831		10.2667	-31.2667	-0.0769119		10.2667	-31.2667	0.621734
9.33333	17.7333	0.0297497		9.33333	17.7333	0.502989		9.33333	17.7333	0.652068		9.33333	17.7333	0.980022
10.2667	-32.6667	0.405917		10.2667	-32.6667	-0.193607		10.2667	-32.6667	-0.080263		10.2667	-32.6667	0.594019
9.33333	15.8667	0.0620657		9.33333	15.8667	0.580495		9.33333	15.8667	0.633439		9.33333	15.8667	0.981476
9.33333	14.4667	0.0930601		9.33333	14.4667	0.628712		9.33333	14.4667	0.606707		9.33333	14.4667	0.984971
9.935	-34.5333	0.394755		9.935	-34.5333	-0.194936		9.935	-34.5333	-0.0802526		9.935	-34.5333	0.580679
9.33333	13.0667	0.117053		9.33333	13.0667	0.652823		9.33333	13.0667	0.576817		9.33333	13.0667	0.986104
9.33333	12.1333	0.134215		9.33333	12.1333	0.669343		9.33333	12.1333	0.563649		9.33333	12.1333	0.99158
9.33333	10.7333	0.176642		9.33333	10.7333	0.717212		9.33333	10.7333	0.557715		9.33333	10.7333	0.991717
9.33167	34.0667	7.90353e-05		9.33167	34.0667	0.0341298		9.33167	34.0667	0.579311		9.33167	34.0667	0.750672
9.33333	9.33333	0.227289		9.33333	9.33333	0.75703		9.33333	9.33333	0.538404		9.33333	9.33333	0.992227
8.86667	32.6667	-0.00224558		8.86667	32.6667	0.0452091		8.86667	32.6667	0.611737		8.86667	32.6667	0.758899
9.33333	7.93333	0.282374		9.33333	7.93333	0.782849		9.33333	7.93333	0.507943		9.33333	7.93333	0.996925
8.86667	31.2667	-0.00603507		8.86667	31.2667	0.0685887		8.86667	31.2667	0.651782		8.86667	31.2667	0.790815
9.33333	6.06667	0.367801		9.33333	6.06667	0.798045		9.33333	6.06667	0.45593		9.33333	6.06667	0.993615
8.86667	30.3333	-0.0056995		8.86667	30.3333	0.0935097		8.86667	30.3333	0.669521		8.86667	30.3333	0.829566
9.33333	4.66667	0.432444		9.33333	4.66667	0.792205		9.33333	4.66667	0.413		9.33333	4.66667	0.986864
9.33333	3.73333	0.472239		9.33333	3.73333	0.795227		9.33333	3.73333	0.395504		9.33333	3.73333	0.993881
8.86667	28.4667	-0.00554144		8.86667	28.4667	0.139688		8.86667	28.4667	0.688271		8.86667	28.4667	0.89133
8.86667	27.0667	-0.00858174		8.86667	27.0667	0.187351		8.86667	27.0667	0.704661		8.86667	27.0667	0.928653
9.33333	1.86667	0.562211		9.33333	1.86667	0.793488		9.33333	1.86667	0.358386		9.33333	1.86667	1
8.86667	25.6667	-0.0107426		8.86667	25.6667	0.22771		8.86667	25.6667	0.717241		8.86667	25.6667	0.947583
9.33333	0.466667	0.608762		9.33333	0.466667	0.761632		9.33333	0.466667	0.321677		9.33333	0.466667	0.995419
8.86667	24.2667	-0.011884		8.86667	24.2667	0.280724		8.86667	24.2667	0.746198		8.86667	24.2667	0.949872
9.33333	-0.466667	0.645278		9.33333	-0.466667	0.746171		9.33333	-0.466667	0.30173		9.33333	-0.466667	0.990955
8.86667	23.3333	-0.0101676		8.86667	23.3333	0.310835		8.86667	23.3333	0.741389		8.86667	23.3333	0.959072
9.33333	-2.33333	0.731861		9.33333	-2.33333	0.720921		9.33333	-2.33333	0.265809		9.33333	-2.33333	0.998047
8.86667	21.4667	-0.0037486		8.86667	21.4667	0.368769		8.86667	21.4667	0.717973		8.86667	21.4667	0.970141
9.33333	-3.73333	0.779945		9.33333	-3.73333	0.681442		9.33333	-3.73333	0.235498		9.33333	-3.73333	0.989658
8.86667	20.0667	0.0070948		8.86667	20.0667	0.440277		8.86667	20.0667	0.733439		8.86667	20.0667	0.954842
9.33333	-4.66667	0.805157		9.33333	-4.66667	0.66087		9.33333	-4.66667	0.220434		9.33333	-4.66667	0.992581
8.86667	19.1333	0.0157931		8.86667	19.1333	0.475905		8.86667	19.1333	0.720868		8.86667	19.1333	0.957987
9.33333	-6.06667	0.853437		9.33333	-6.06667	0.62406		9.33333	-6.06667	0.194388		9.33333	-6.06667	0.992056
8.86667	17.2667	0.0433843		8.86667	17.2667	0.553818		8.86667	17.2667	0.685462		8.86667	17.2667	0.963302
9.33333	-7.93333	0.920522		9.33333	-7.93333	0.542886		9.33333	-7.93333	0.148476		9.33333	-7.93333	0.987867
8.86667	16.3333	0.0565562		8.86667	16.3333	0.5828		8.86667	16.3333	0.67231		8.86667	16.3333	0.969246
9.33333	-9.33333	0.943132		9.33333	-9.33333	0.484996		9.33333	-9.33333	0.122272		9.33333	-9.33333	0.985751
8.86667	14.9333	0.0782829		8.86667	14.9333	0.616277		8.86667	14.9333	0.640146		8.86667	14.9333	0.978305
9.33333	-10.2667	0.95294		9.33333	-10.2667	0.461692		9.33333	-10.2667	0.111619		9.33333	-10.2667	0.984743
9.79833	-34.5333	0.402277		9.79833	-34.5333	-0.184903		9.79833	-34.5333	-0.072852		9.79833	-34.5333	0.587805
8.86667	13.5333	0.111764		8.86667	13.5333	0.660099		8.86667	13.5333	0.607466		8.86667	13.5333	0.977358
9.33333	-11.6667	0.964084		9.33333	-11.6667	0.422442		9.33333	-11.6667	0.0945574		9.33333	-11.6667	0.975482
8.86667	11.6667	0.153845		8.86667	11.6667	0.704164		8.86667	11.6667	0.58094		8.86667	11.6667	0.987596
9.33333	-13.0667	0.960985		9.33333	-13.0667	0.354127		9.33333	-13.0667	0.0697178		9.33333	-13.0667	0.960985
8.865	34.5333	-0.0133002		8.865	34.5333	-0.00146132		8.865	34.5333	0.548785		8.865	34.5333	0.723725
8.86667	10.2667	0.201622		8.86667	10.2667	0.752523		8.86667	10.2667	0.569419		8.86667	10.2667	0.983233
9.33333	-14.4667	0.946994		9.33333	-14.4667	0.279529		9.33333	-14.4667	0.0442685		9.33333	-14.4667	0.963708
9.33333	-15.8667	0.931536		9.33333	-15.8667	0.22135		9.33333	-15.8667	0.024714		9.33333	-15.8667	0.969015
8.86667	8.86667	0.261083		8.86667	8.86667	0.789122		8.86667	8.86667	0.538478		8.86667	8.86667	0.992654
8.86667	7.46667	0.317438		8.86667	7.46667	0.812443		8.86667	7.46667	0.508936		8.86667	7.46667	0.996502
9.33333	-17.7333	0.897396		9.33333	-17.7333	0.148728		9.33333	-17.7333	0.00237202		9.33333	-17.7333	0.961356
8.86667	6.53333	0.344706		8.86667	6.53333	0.817424		8.86667	6.53333	0.492136		8.86667	6.53333	0.997425
9.33333	-19.1333	0.856348		9.33333	-19.1333	0.100003		9.33333	-19.1333	-0.0101998		9.33333	-19.1333	0.937684
8.86667	5.13333	0.403713		8.86667	5.13333	0.815407		8.86667	5.13333	0.450081		8.86667	5.13333	0.98967
9.33333	-20.0667	0.826725		9.33333	-20.0667	0.0672279		9.33333	-20.0667	-0.0187478		9.33333	-20.0667	0.920329
9.33333	-21.4667	0.790558		9.33333	-21.4667	0.0244818		9.33333	-21.4667	-0.0304842		9.33333	-21.4667	0.900515
8.86667	3.26667	0.507465		8.86667	3.26667	0.823421		8.86667	3.26667	0.401819		8.86667	3.26667	0.996565
8.86667	2.33333	0.536538		8.86667	2.33333	0.822154		8.86667	2.33333	0.388846		8.86667	2.33333	0.998515
9.33333	-23.3333	0.713747		9.33333	-23.3333	-0.0407926		9.33333	-23.3333	-0.0460055		9.33333	-23.3333	0.848544
8.86667	0.933333	0.599126		8.86667	0.933333	0.790867		8.86667	0.933333	0.343802		8.86667	0.933333	0.996592
9.33333	-24.7333	0.655765		9.33333	-24.7333	-0.0804225		9.33333	-24.7333	-0.0546651		9.33333	-24.7333	0.806172
8.86667	-0.933333	0.675933		8.86667	-0.933333	0.766432		8.86667	-0.933333	0.305368		8.86667	-0.933333	0.996858
9.33333	-26.1333	0.602671		9.33333	-26.1333	-0.110958		9.33333	-26.1333	-0.0608787		9.33333	-26.1333	0.764835
8.86667	-1.86667	0.714329		8.86667	-1.86667	0.752315		8.86667	-1.86667	0.287088		8.86667	-1.86667	1
9.33333	-27.5333	0.549885		9.33333	-27.5333	-0.135721		9.33333	-27.5333	-0.0659874		9.33333	-27.5333	0.722147
8.86667	-3.26667	0.759133		8.86667	-3.26667	0.717248		8.86667	-3.26667	0.257635		8.86667	-3.26667	0.996397
9.33333	-28.4667	0.51773		9.33333	-28.4667	-0.149113		9.33333	-28.4667	-0.0686158		9.33333	-28.4667	0.694983
9.33333	-29.8667	0.472285		9.33333	-29.8667	-0.168646		9.33333	-29.8667	-0.0719038		9.33333	-29.8667	0.655467
8.86667	-5.13333	0.837032		8.86667	-5.13333	0.655473		8.86667	-5.13333	0.211301		8.86667	-5.13333	0.996641
9.33333	-31.2667	0.446209		9.33333	-31.2667	-0.177771		9.33333	-31.2667	-0.0730423		9.33333	-31.2667	0.632168
8.86667	-6.53333	0.880912		8.86667	-6.53333	0.62488		8.86667	-6.53333	0.18896		8.86667	-6.53333	0.993649
8.86667	-7.46667	0.910068		8.86667	-7.46667	0.591211		8.86667	-7.46667	0.169181		8.86667	-7.46667	0.994948
9.33333	-32.6667	0.421168		9.33333	-32.6667	-0.181923		9.33333	-32.6667	-0.0722601		9.33333	-32.6667	0.607684
8.86667	-8.86667	0.940507		8.86667	-8.86667	0.520265		8.86667	-8.86667	0.135637		8.86667	-8.86667	0.989623
9.33167	-34.0667	0.409799		9.33167	-34.0667	-0.174853		9.33167	-34.0667	-0.065443		9.33167	-34.0667	0.594924
8.86667	-10.7333	0.963459		8.86667	-10.7333	0.460157		8.86667	-10.7333	0.108423		8.86667	-10.7333	0.986813
8.86667	-12.1333	0.972326		8.86667	-12.1333	0.39578		8.86667	-12.1333	0.0824529		8.86667	-12.1333	0.972326
8.86667	-13.5333	0.964799		8.86667	-13.5333	0.32471		8.86667	-13.5333	0.0575354		8.86667	-13.5333	0.969288
7.93333	34.5333	-0.0188051		7.93333	34.5333	-0.0112022		7.93333	34.5333	0.556059		7.93333	34.5333	0.699181
8.86667	-14.9333	0.950986		8.86667	-14.9333	0.260277		8.86667	-14.9333	0.0358364		8.86667	-14.9333	0.976404
7.93333	33.1333	-0.0146633		7.93333	33.1333	0.0162081		7.93333	33.1333	0.605404		7.93333	33.1333	0.714806
8.86667	-16.3333	0.937404		8.86667	-16.3333	0.209128		8.86667	-16.3333	0.0187638		8.86667	-16.3333	0.981068
7.93333	31.7333	-0.0151842		7.93333	31.7333	0.0451315		7.93333	31.7333	0.654452		7.93333	31.7333	0.744688
8.86667	-17.2667	0.92566		8.86667	-17.2667	0.183828		8.86667	-17.2667	0.0110411		8.86667	-17.2667	0.978294
8.86667	-18.6667	0.887464		8.86667	-18.6667	0.129144		8.86667	-18.6667	-0.00376872		8.86667	-18.6667	0.958854
7.93333	29.8667	-0.0121013		7.93333	29.8667	0.0981013		7.93333	29.8667	0.695471		7.93333	29.8667	0.816276
7.93333	28.9333	-0.0116024		7.93333	28.9333	0.128487		7.93333	28.9333	0.712108		7.93333	28.9333	0.85122
8.86667	-20.5333	0.825772		8.86667	-20.5333	0.0555694		8.86667	-20.5333	-0.0231408		8.86667	-20.5333	0.924011
7.93333	27.0667	-0.0129383		7.93333	27.0667	0.195856		7.93333	27.0667	0.738419		7.93333	27.0667	0.9086
8.86667	-21.9333	0.791483		8.86667	-21.9333	0.014735		8.86667	-21.9333	-0.0338741		8.86667	-21.9333	0.904425
7.93333	26.1333	-0.0132888		7.93333	26.1333	0.221771		7.93333	26.1333	0.746066		7.93333	26.1333	0.923112
8.86667	-22.8667	0.762873		8.86667	-22.8667	-0.0100367		8.86667	-22.8667	-0.0396302		8.86667	-22.8667	0.884876
7.93333	24.7333	-0.0145084		7.93333	24.7333	0.275914		7.93333	24.7333	0.781266		7.93333	24.7333	0.920956
8.86667	-24.2667	0.689625		8.86667	-24.2667	-0.0610913		8.86667	-24.2667	-0.0505429		8.86667	-24.2667	0.8315
8.86667	-25.6667	0.641358		8.86667	-25.6667	-0.0911649		8.86667	-25.6667	-0.0567392		8.86667	-25.6667	0.794839
7.93333	22.8667	-0.00952772		7.93333	22.8667	0.34049		7.93333	22.8667	0.774091		7.93333	22.8667	0.940128
7.93333	21.9333	-0.00490777		7.93333	21.9333	0.376329		7.93333	21.9333	0.763384		7.93333	21.9333	0.946772
8.86667	-27.0667	0.579791		8.86667	-27.0667	-0.12267		8.86667	-27.0667	-0.0625945		8.86667	-27.0667	0.74515
7.93333	20.5333	0.00541065		7.93333	20.5333	0.44823		7.93333	20.5333	0.778176		7.93333	20.5333	0.931486
8.86667	-28.9333	0.503911		8.86667	-28.9333	-0.155361		8.86667	-28.9333	-0.0685831		8.86667	-28.9333	0.681615
7.93333	18.6667	0.0217452		7.93333	18.6667	0.513282		7.93333	18.6667	0.761412		7.93333	18.6667	0.938174
8.86667	-30.3333	0.464209		8.86667	-30.3333	-0.17062		8.86667	-30.3333	-0.0708231		8.86667	-30.3333	0.647332
7.93333	17.2667	0.0446372		7.93333	17.2667	0.573127		7.93333	17.2667	0.729191		7.93333	17.2667	0.943076
8.86667	-31.7333	0.440921		8.86667	-31.7333	-0.175898		8.86667	-31.7333	-0.070452		8.86667	-31.7333	0.62542
7.93333	15.8667	0.0650007		7.93333	15.8667	0.611401		7.93333	15.8667	0.695349		7.93333	15.8667	0.959045
8.86667	-33.1333	0.417955		8.86667	-33.1333	-0.173647		8.86667	-33.1333	-0.0654563		8.86667	-33.1333	0.602254
7.93333	14.9333	0.0804444		7.93333	14.9333	0.636652		7.93333	14.9333	0.677805		7.93333	14.9333	0.962902
8.865	-34.5333	0.411634		8.865	-34.5333	-0.165111		8.865	-34.5333	-0.0585744		8.865	-34.5333	0.594659
7.93333	13.0667	0.125797		7.93333	13.0667	0.695539		7.93333	13.0667	0.636588		7.93333	13.0667	0.967366
7.93333	12.1333	0.151052		7.93333	12.1333	0.722413		7.93333	12.1333	0.619451		7.93333	12.1333	0.973882
7.93333	10.7333	0.2011		7.93333	10.7333	0.779664		7.93333	10.7333	0.610346		7.93333	10.7333	0.970157
7.46667	34.0667	-0.0211222		7.46667	34.0667	-0.00882643		7.46667	34.0667	0.581519		7.46667	34.0667	0.678092
7.46667	32.6667	-0.0188314		7.46667	32.6667	0.0203236		7.46667	32.6667	0.631894		7.46667	32.6667	0.704903
7.93333	8.86667	0.273496		7.93333	8.86667	0.823726		7.93333	8.86667	0.567505		7.93333	8.86667	0.989946
7.46667	31.2667	-0.0198483		7.46667	31.2667	0.0514696		7.46667	31.2667	0.682163		7.46667	31.2667	0.732273
7.93333	7.46667	0.324853		7.93333	7.46667	0.833245		7.93333	7.46667	0.525353		7.93333	7.46667	0.999307
7.46667	30.3333	-0.0188339		7.46667	30.3333	0.0743708		7.46667	30.3333	0.702287		7.46667	30.3333	0.759833
7.93333	6.53333	0.348339		7.93333	6.53333	0.83796		7.93333	6.53333	0.510285		7.93333	6.53333	1
7.93333	5.13333	0.410005		7.93333	5.13333	0.852164		7.93333	5.13333	0.480253		7.93333	5.13333	0.993655
7.46667	28.4667	-0.0169104		7.46667	28.4667	0.149608		7.46667	28.4667	0.750061		7.46667	28.4667	0.837804
7.46667	27.5333	-0.0166956		7.46667	27.5333	0.17902		7.46667	27.5333	0.760782		7.46667	27.5333	0.865623
7.93333	3.26667	0.512148		7.93333	3.26667	0.849195		7.93333	3.26667	0.420319		7.93333	3.26667	0.99224
7.93333	2.33333	0.538255		7.93333	2.33333	0.84591		7.93333	2.33333	0.405646		7.93333	2.33333	0.99392
7.46667	25.6667	-0.0158456		7.46667	25.6667	0.242142		7.46667	25.6667	0.778886		7.46667	25.6667	0.904992
7.46667	24.2667	-0.0153464		7.46667	24.2667	0.304674		7.46667	24.2667	0.81495		7.46667	24.2667	0.900166
7.93333	0.466667	0.624289		7.93333	0.466667	0.813983		7.93333	0.466667	0.350827		7.93333	0.466667	0.989355
7.46667	23.3333	-0.0129108		7.46667	23.3333	0.333263		7.46667	23.3333	0.813732		7.46667	23.3333	0.907227
7.93333	-0.466667	0.665406		7.93333	-0.466667	0.797615		7.93333	-0.466667	0.327008		7.93333	-0.466667	0.994503
7.93333	-2.33333	0.732163		7.93333	-2.33333	0.766494		7.93333	-2.33333	0.289884		7.93333	-2.33333	0.999939
7.46667	21.4667	-0.000785643		7.46667	21.4667	0.418494		7.46667	21.4667	0.794449		7.46667	21.4667	0.923086
7.93333	-3.26667	0.762101		7.93333	-3.26667	0.74653		7.93333	-3.26667	0.271535		7.93333	-3.26667	0.996333
7.46667	20.0667	0.0106604		7.46667	20.0667	0.484234		7.46667	20.0667	0.803152		7.46667	20.0667	0.915587
7.46667	19.1333	0.0176529		7.46667	19.1333	0.510508		7.46667	19.1333	0.794171		7.46667	19.1333	0.921056
7.93333	-5.13333	0.848351		7.93333	-5.13333	0.679077		7.93333	-5.13333	0.219208		7.93333	-5.13333	1
7.46667	17.7333	0.0325719		7.46667	17.7333	0.551122		7.46667	17.7333	0.765955		7.46667	17.7333	0.92941
7.93333	-6.06667	0.874657		7.93333	-6.06667	0.657268		7.93333	-6.06667	0.203552		7.93333	-6.06667	0.999016
7.46667	16.3333	0.0587309		7.46667	16.3333	0.611783		7.46667	16.3333	0.733129		7.46667	16.3333	0.939439
7.93333	-7.93333	0.923969		7.93333	-7.93333	0.603902		7.93333	-7.93333	0.170393		7.93333	-7.93333	0.998257
7.46667	14.4667	0.0987501		7.46667	14.4667	0.679179		7.46667	14.4667	0.695248		7.46667	14.4667	0.94599
7.93333	-9.33333	0.952696		7.93333	-9.33333	0.531278		7.93333	-9.33333	0.136545		7.93333	-9.33333	0.995108
7.46667	13.5333	0.115092		7.46667	13.5333	0.700639		7.46667	13.5333	0.680501		7.46667	13.5333	0.946894
7.93333	-10.2667	0.967758		7.93333	-10.2667	0.495238		7.93333	-10.2667	0.119608		7.93333	-10.2667	0.994427
7.46667	11.6667	0.173957		7.46667	11.6667	0.763978		7.46667	11.6667	0.638612		7.46667	11.6667	0.961197
7.93333	-12.1333	0.986099		7.93333	-12.1333	0.410021		7.93333	-12.1333	0.0836761		7.93333	-12.1333	0.986099
7.46667	10.2667	0.227973		7.46667	10.2667	0.818767		7.46667	10.2667	0.621023		7.46667	10.2667	0.974657
7.93333	-13.5333	0.980469		7.93333	-13.5333	0.340075		7.93333	-13.5333	0.0592814		7.93333	-13.5333	0.984076
7.46667	9.33333	0.250913		7.46667	9.33333	0.832769		7.46667	9.33333	0.606976		7.46667	9.33333	0.98364
7.93333	-14.9333	0.968433		7.93333	-14.9333	0.279902		7.93333	-14.9333	0.0392523		7.93333	-14.9333	0.990356
7.46667	7.93333	0.308383		7.46667	7.93333	0.845407		7.46667	7.93333	0.555405		7.46667	7.93333	0.996119
7.93333	-16.3333	0.949078		7.93333	-16.3333	0.222506		7.93333	-16.3333	0.0213218		7.93333	-16.3333	0.989648
7.93333	-17.2667	0.936255		7.93333	-17.2667	0.19408		7.93333	-17.2667	0.012795		7.93333	-17.2667	0.986141
7.46667	6.06667	0.374904		7.46667	6.06667	0.859271		7.46667	6.06667	0.51205		7.46667	6.06667	0.998022
7.93333	-18.6667	0.902939		7.93333	-18.6667	0.139496		7.93333	-18.6667	-0.00261502		7.93333	-18.6667	0.971225
7.46667	4.66667	0.450501		7.46667	4.66667	0.877893		7.46667	4.66667	0.477522		7.46667	4.66667	0.98816
7.93333	-20.0667	0.854916		7.93333	-20.0667	0.0763036		7.93333	-20.0667	-0.0192437		7.93333	-20.0667	0.945158
7.46667	3.73333	0.48926		7.46667	3.73333	0.874456		7.46667	3.73333	0.45268		7.46667	3.73333	0.981303
7.93333	-21.4667	0.816399		7.93333	-21.4667	0.0313815		7.93333	-21.4667	-0.0305133		7.93333	-21.4667	0.92213
7.46667	1.86667	0.564405		7.46667	1.86667	0.862629		7.46667	1.86667	0.407058		7.46667	1.86667	0.986072
7.93333	-22.8667	0.779		7.93333	-22.8667	-0.00228587		7.93333	-22.8667	-0.0379967		7.93333	-22.8667	0.89603
7.46667	0.933333	0.606026		7.46667	0.933333	0.849962		7.46667	0.933333	0.38122		7.46667	0.933333	0.983504
7.93333	-24.7333	0.695622		7.93333	-24.7333	-0.0599982		7.93333	-24.7333	-0.0499022		7.93333	-24.7333	0.83458
7.46667	-0.933333	0.693453		7.46667	-0.933333	0.809006		7.46667	-0.933333	0.324463		7.46667	-0.933333	0.996452
7.93333	-25.6667	0.66262		7.93333	-25.6667	-0.0797853		7.93333	-25.6667	-0.0535843		7.93333	-25.6667	0.808818
7.46667	-1.86667	0.716849		7.46667	-1.86667	0.797565		7.46667	-1.86667	0.310892		7.46667	-1.86667	0.998451
7.93333	-27.5333	0.584573		7.93333	-27.5333	-0.11877		7.93333	-27.5333	-0.0598077		7.93333	-27.5333	0.744354
7.46667	-3.73333	0.79155		7.46667	-3.73333	0.752885		7.46667	-3.73333	0.267018		7.46667	-3.73333	0.994241
7.46667	-4.66667	0.829253		7.46667	-4.66667	0.721963		7.46667	-4.66667	0.242896		7.46667	-4.66667	0.999121
7.93333	-28.9333	0.520712		7.93333	-28.9333	-0.145551		7.93333	-28.9333	-0.0641629		7.93333	-28.9333	0.69126
7.93333	-30.3333	0.473911		7.93333	-30.3333	-0.162709		7.93333	-30.3333	-0.0665765		7.93333	-30.3333	0.651896
7.46667	-6.53333	0.890361		7.46667	-6.53333	0.665447		7.46667	-6.53333	0.202668		7.46667	-6.53333	0.998118
7.93333	-31.2667	0.456032		7.93333	-31.2667	-0.165685		7.93333	-31.2667	-0.065464		7.93333	-31.2667	0.634747
7.46667	-7.46667	0.912371		7.46667	-7.46667	0.641832		7.46667	-7.46667	0.187518		7.46667	-7.46667	1
7.46667	-8.86667	0.944539		7.46667	-8.86667	0.576758		7.46667	-8.86667	0.15482		7.46667	-8.86667	0.995639
7.93333	-33.1333	0.424967		7.93333	-33.1333	-0.163427		7.93333	-33.1333	-0.0592193		7.93333	-33.1333	0.603896
7.93333	-34.0667	0.419382		7.93333	-34.0667	-0.160106		7.93333	-34.0667	-0.0562404		7.93333	-34.0667	0.597736
[truncated: 3,034 more rows]

## Sheet: Figure_2d
Time (s)	ENRT signal (arb.u.)
-0.35	0.03281
0.82	0.07467
1.58	0.08309
1.91	0.11113
2.24	0.12336
2.56	0.75546
3.21	0.80416
3.53	0.81309
3.86	0.8554
4.19	0.87228
4.51	0.88637
4.84	0.86918
5.16	0.89885
5.49	0.92411
5.81	0.98485
6.14	1.06684
6.46	1.1406
6.79	1.1606
7.12	1.18637
7.44	1.16491
7.78	1.09565
8.12	1.02901
8.45	0.94892
8.79	0.85969
9.19	0.84171
9.51	0.8516
9.85	0.83929
10.17	0.76688
10.51	0.66404
10.86	0.68168
11.19	0.79611
11.51	0.8575
11.84	0.88872
12.18	0.88606
12.51	0.97971
12.84	1.11015
13.16	1.18222
13.5	0.50142
13.83	0.07471
14.16	0.06788
14.48	0.05149
14.81	0.04138
15.14	0.04418
15.46	0.04343
15.8	0.03351
16.14	0.05069
16.45	0.02829
16.77	0.04264
17.1	0.05393
17.43	0.03551
18.14	0.04063
18.48	0.03824

## Sheet: Figure_2e
Time (s)	Coordinate X (mm)	Coordinate Y (mm)
-0.35	--	--
0.82	--	--
1.58	--	--
1.91	--	--
2.24	--	--
2.56	-6.53333	15.8667
3.21	-5.13333	14.4667
3.53	-6.06667	13.0667
3.86	-6.06667	11.6667
4.19	-6.06667	9.33333
4.51	-7.46667	7.46667
4.84	-7.93333	5.13333
5.16	-8.86667	1.86667
5.49	-9.33333	-1.86667
5.81	-10.7333	-6.53333
6.14	-11.6667	-10.2667
6.46	-11.6667	-14.9333
6.79	-12.1333	-19.1333
7.12	-11.6667	-21.4667
7.44	-12.1333	-17.7333
7.78	-11.6667	-10.2667
8.12	-10.2667	-7.93333
8.45	-7.93333	-6.53333
8.79	-4.66667	-5.13333
9.19	0.93333	-3.73333
9.51	3.26667	-3.26667
9.85	6.06667	0.46667
10.17	7.46667	6.06667
10.51	7.93333	10.7333
10.86	7.46667	11.6667
11.19	6.53333	7.93333
11.51	6.53333	5.13333
11.84	5.13333	0.46667
12.18	3.73333	-3.73333
12.51	2.33333	-10.2667
12.84	1.86667	-17.2667
13.16	0.46667	-20.5333
13.5	3.26667	-17.7333
13.83	--	--
14.16	--	--
14.48	--	--
14.81	--	--
15.14	--	--
15.46	--	--
15.8	--	--
16.14	--	--
16.45	--	--
16.77	--	--
17.1	--	--
17.43	--	--
18.14	--	--
18.48	--	--

## Sheet: Figure_2f
Distance(mm)	EMRT signal (arb.u.)	STD
29.5	0.05312	0.01622
29	0.05325	0.0167
28.5	0.0553	0.0118
28	0.05611	0.01221
27.5	0.05677	0.01133
27	0.05973	0.01166
26.5	0.0626	0.0203
26	0.06418	0.01526
25.5	0.05812	0.0182
25	0.06147	0.01461
24.5	0.06473	0.01684
24	0.06259	0.01602
23.5	0.06753	0.01585
23	0.06295	0.01308
22.5	0.06033	0.01054
22	0.06313	0.01559
21.5	0.06043	0.01288
21	0.0565	0.01164
20.5	0.06017	0.01223
20	0.05679	0.01577
19.5	0.05859	0.01991
19	0.05653	0.0127
18.5	0.06107	0.02072
18	0.05844	0.01599
17.5	0.05841	0.01824
17	0.0607	0.01192
16.5	0.06447	0.01146
16	0.06977	0.01556
15.5	0.073	0.01298
15	0.0755	0.00851
14.5	0.08057	0.01005
14	0.08694	0.00653
13.5	0.0917	0.0088
13	0.09827	0.00884
12.5	0.10411	0.00863
12	0.11489	0.00791
11.5	0.12771	0.00722
11	0.13673	0.00824
10.5	0.15641	0.01756
10	0.17214	0.0096
9.5	0.19243	0.00704
9	0.21112	0.01003
8.5	0.23037	0.00776
8	0.25829	0.00603
7.5	0.28572	0.0087
7	0.31771	0.00772
6.5	0.35176	0.00756
6	0.39107	0.00835
5.5	0.43978	0.00756
5	0.49608	0.00763
4.5	0.55589	0.00737
4	0.6298	0.01017
3.5	0.698	0.00829
3	0.76608	0.00847
2.5	0.83022	0.00868
2	0.88547	0.00932
1.5	0.92854	0.0087
1	0.9578	0.00877
0.5	0.98255	0.01064
0	1	0.00927
-0.5	0.113256	0.0992411
-1	0.0461523	0.00885381
-1.5	0.0379807	0.00702381
-2	0.03705	0.00725605
-2.5	0.0385589	0.0074087
-3	0.0416853	0.00859477

## Sheet: Figure_2g
Distance(mm)	X	STD	Y	STD
29.5	11.3785	26.5275	20.4975	26.8907
29	21.3514	18.1526	24.9055	22.444
28.5	16.309	23.7655	31.5114	18.6798
28	9.07631	25.7828	19.3931	26.3022
27.5	7.26222	26.8721	24.748	22.0781
27	7.32292	24.8747	31.2917	17.7502
26.5	8.625	25.5539	26.4271	18.1923
26	10.9896	27.6727	25.6512	22.77
25.5	4.21203	27.5024	30.1458	16.7068
25	6.71002	32.536	17.5867	23.9625
24.5	12.3579	28.8706	16.5521	22.8193
24	14.1939	25.2269	26.5222	17.6538
23.5	17.2188	23.254	23.9062	21.3567
23	7.28125	20.6091	28.125	23.8017
22.5	8.55254	24.0105	25.3394	24.033
22	9.54167	24.3922	28.5312	21.0446
21.5	5.74921	26.8488	23.8017	24.5157
21	2.7753	24.4803	32.6935	18.1174
20.5	2.80209	27.1392	30.2708	19.5692
20	0.22917	26.2443	24.4792	23.399
19.5	-6.11412	27.7382	24.5437	24.1387
19	10.6012	25.0459	25.9167	22.5566
18.5	8.11862	25.607	31.1566	16.9816
18	4.35417	25.2773	19.2671	22.3648
17.5	6.48657	24.2744	16.8333	23.4086
17	9.59375	16.6274	19.2396	21.9006
16.5	5.46875	19.9711	27.5729	17.8002
16	9.78217	20.8487	20.619	21.1157
15.5	2.76378	12.4821	7.83401	14.4732
15	3.39953	12.9302	8.65625	15.4191
14.5	0.80209	10.1741	4.03125	10.7965
14	0.41667	12.9958	4.82292	13.4893
13.5	0.53125	10.233	3.9375	11.0544
13	1.15625	6.45914	1.94792	6.18581
12.5	2.76378	0.85802	0.02756	0.8967
12	0.71002	6.31699	1.23186	7.27297
11.5	2.15088	1.02513	0.04906	0.89523
11	1.93582	0.74085	0.0168	0.74871
10.5	0.67776	6.37236	1.0168	6.71023
10	1.90357	0.84313	-0.3918	0.64795
9.5	1.66667	0.65847	-0.19791	0.63632
9	1.36459	0.59115	-0.23958	0.71897
8.5	1.12937	0.72915	-0.30578	0.64146
8	1.21539	0.57983	-0.05846	0.42755
7.5	1.12937	0.49272	-0.16599	0.37452
7	0.9375	0.58112	-0.21875	0.30946
6.5	0.80209	0.36845	0.01042	0.36769
6	0.8498	0.26908	-0.12298	0.41651
5.5	0.73152	0.29451	-0.04771	0.40161
5	0.58098	0.28166	-0.10148	0.25774
4.5	0.624	0.23341	-0.15524	0.17961
4	0.59174	0.24973	-0.28427	0.30054
3.5	0.35518	0.39772	-0.23051	0.26863
3	0.41969	0.35687	-0.13373	0.1943
2.5	0.36593	0.35216	-0.15524	0.27695
2	0.2369	0.34392	-0.12298	0.32682
1.5	0.19792	0.34651	-0.02083	0.22401
1	0.12937	0.29532	-0.16599	0.40309
0.5	0.05209	0.28634	-0.01041	0.26753
0	3.35281e-06	0.24662	3.35e-06	0.2669

## Sheet: Figure_2h
Interactive area (mm^2)	Power per frame (mW)
	EMRT	10.1126/sciadv.aay6094	10.1073/pnas.0502392102	10.1002/adma.201400918	10.1002/adma.201600772
120x120	0.26941	15566.4	1353.6	40.608	10152
70x70	0.2496	5296.9	460.6	13.818	3454.5
70x70	0.19956	5296.9	460.6	13.818	3454.5
40x40	0.20873	1729.6	150.4	4.512	1128

## Sheet: Figure_2i
Time (min)	Temperature (°C)
0.00213	21.4607
0.00427	21.4607
0.0064	21.4608
0.00853	21.4608
0.01067	21.4608
0.0128	21.4609
0.01493	21.4609
0.01707	21.4609
0.0192	21.461
0.02133	21.461
0.02347	21.461
0.0256	21.4611
0.02773	21.4611
0.02987	21.4611
0.032	21.4612
0.03413	21.4612
0.03627	21.4612
0.0384	21.4613
0.04053	21.4613
0.04267	21.4613
0.0448	21.4614
0.04693	21.4614
0.04907	21.4614
0.0512	21.4614
0.05333	21.4615
0.05547	21.4615
0.0576	21.4615
0.05973	21.4616
0.06187	21.4616
0.064	21.4616
0.06613	21.4617
0.06827	21.4617
0.0704	21.4617
0.07253	21.4618
0.07467	21.4618
0.0768	21.4618
0.07893	21.4619
0.08107	21.4619
0.0832	21.462
0.08533	21.462
0.08747	21.462
0.0896	21.4621
0.09173	21.4621
0.09387	21.4621
0.096	21.4622
0.09813	21.4622
0.10027	21.4622
0.1024	21.4623
0.10453	21.4623
0.10667	21.4623
0.1088	21.4624
0.11093	21.4624
0.11307	21.4624
0.1152	21.4625
0.11733	21.4625
0.11947	21.4625
0.1216	21.4626
0.12373	21.4626
0.12587	21.4626
0.128	21.4627
0.13013	21.4627
0.13227	21.4627
0.1344	21.4627
0.13653	21.4628
0.13867	21.4628
0.1408	21.4628
0.14293	21.4629
0.14507	21.4629
0.1472	21.4629
0.14933	21.463
0.15147	21.463
0.1536	21.463
0.15573	21.4631
0.15787	21.4631
0.16	21.4631
0.16213	21.4632
0.16427	21.4632
0.1664	21.4632
0.16853	21.4633
0.17067	21.4633
0.1728	21.4633
0.17493	21.4634
0.17707	21.4634
0.1792	21.4634
0.18133	21.4635
0.18347	21.4635
0.1856	21.4635
0.18773	21.4636
0.18987	21.4636
0.192	21.4636
0.19413	21.4637
0.19627	21.4637
0.1984	21.4637
0.20053	21.4638
0.20267	21.4638
0.2048	21.4638
0.20693	21.4639
0.20907	21.4639
0.2112	21.4639
0.21333	21.464
0.21547	21.464
0.2176	21.464
0.21973	21.4641
0.22187	21.4641
0.224	21.4641
0.22613	21.4642
0.22827	21.4642
0.2304	21.4642
0.23253	21.4643
0.23467	21.4643
0.2368	21.4643
0.23893	21.4643
0.24107	21.4644
0.2432	21.4644
0.24533	21.4644
0.24747	21.4645
0.2496	21.4645
0.25173	21.4645
0.25387	21.4646
0.256	21.4646
0.25813	21.4646
0.26027	21.4647
0.2624	21.4647
0.26453	21.4647
0.26667	21.4648
0.2688	21.4648
0.27093	21.4648
0.27307	21.4649
0.2752	21.4649
0.27733	21.4649
0.27947	21.465
0.2816	21.465
0.28373	21.465
0.28587	21.4651
0.288	21.4651
0.29013	21.4651
0.29227	21.4652
0.2944	21.4652
0.29653	21.4652
0.29867	21.4653
0.3008	21.4653
0.30293	21.4653
0.30507	21.4654
0.3072	21.4654
0.30933	21.4654
0.31147	21.4655
0.3136	21.4655
0.31573	21.4655
0.31787	21.4656
0.32	21.4656
0.32213	21.4656
0.32427	21.4657
0.3264	21.4657
0.32853	21.4657
0.33067	21.4657
0.3328	21.4658
0.33493	21.4658
0.33707	21.4658
0.3392	21.4659
0.34133	21.4659
0.34347	21.4659
0.3456	21.466
0.34773	21.466
0.34987	21.466
0.352	21.4661
0.35413	21.4661
0.35627	21.4661
0.3584	21.4662
0.36053	21.4662
0.36267	21.4662
0.3648	21.4663
0.36693	21.4663
0.36907	21.4663
0.3712	21.4664
0.37333	21.4664
0.37547	21.4664
0.3776	21.4665
0.37973	21.4665
0.38187	21.4665
0.384	21.4666
0.38613	21.4666
0.38827	21.4666
0.3904	21.4667
0.39253	21.4667
0.39467	21.4667
0.3968	21.4668
0.39893	21.4668
0.40107	21.4668
0.4032	21.4669
0.40533	21.4669
0.40747	21.4669
0.4096	21.467
0.41173	21.467
0.41387	21.467
0.416	21.4671
0.41813	21.4671
0.42027	21.4671
0.4224	21.4672
0.42453	21.4672
0.42667	21.4672
0.4288	21.4672
0.43093	21.4673
0.43307	21.4673
0.4352	21.4673
0.43733	21.4674
0.43947	21.4674
0.4416	21.4674
0.44373	21.4675
0.44587	21.4675
0.448	21.4675
0.45013	21.4676
0.45227	21.4676
0.4544	21.4676
0.45653	21.4677
0.45867	21.4677
0.4608	21.4677
0.46293	21.4678
0.46507	21.4678
0.4672	21.4678
0.46933	21.4678
0.47147	21.4679
0.4736	21.4679
0.47573	21.4679
0.47787	21.468
0.48	21.468
0.48213	21.4681
0.48427	21.4681
0.4864	21.4681
0.48853	21.4681
0.49067	21.4682
0.4928	21.4682
0.49493	21.4682
0.49707	21.4683
0.4992	21.4683
0.50133	21.4683
0.50347	21.4684
0.5056	21.4684
0.50773	21.4684
0.50987	21.4685
0.512	21.4685
0.51413	21.4685
0.51627	21.4686
0.5184	21.4686
0.52053	21.4686
0.52267	21.4687
0.5248	21.4687
0.52693	21.4687
0.52907	21.4688
0.5312	21.4688
0.53333	21.4688
0.53547	21.4688
0.5376	21.4689
0.53973	21.4689
0.54187	21.4689
0.544	21.469
0.54613	21.469
0.54827	21.469
0.5504	21.4691
0.55253	21.4691
0.55467	21.4691
0.5568	21.4692
0.55893	21.4692
0.56107	21.4692
0.5632	21.4693
0.56533	21.4693
0.56747	21.4693
0.5696	21.4693
0.57173	21.4694
0.57387	21.4694
0.576	21.4694
0.57813	21.4695
0.58027	21.4695
0.5824	21.4696
0.58453	21.4696
0.58667	21.4696
0.5888	21.4696
0.59093	21.4697
0.59307	21.4697
0.5952	21.4697
0.59733	21.4698
0.59947	21.4698
0.6016	21.4698
0.60373	21.4699
0.60587	21.4699
0.608	21.4699
0.61013	21.47
0.61227	21.47
0.6144	21.47
0.61653	21.4701
0.61867	21.4701
0.6208	21.4701
0.62293	21.4702
0.62507	21.4702
0.6272	21.4702
0.62933	21.4702
0.63147	21.4703
0.6336	21.4703
0.63573	21.4703
0.63787	21.4704
0.64	21.4704
0.64213	21.4704
0.64427	21.4705
0.6464	21.4705
0.64853	21.4705
0.65067	21.4706
0.6528	21.4706
0.65493	21.4706
0.65707	21.4707
0.6592	21.4707
0.66133	21.4707
0.66347	21.4707
0.6656	21.4708
0.66773	21.4708
0.66987	21.4708
0.672	21.4709
0.67413	21.4709
0.67627	21.4709
0.6784	21.471
0.68053	21.471
0.68267	21.471
0.6848	21.4711
0.68693	21.4711
0.68907	21.4711
0.6912	21.4712
0.69333	21.4712
0.69547	21.4712
0.6976	21.4713
0.69973	21.4713
0.70187	21.4713
0.704	21.4714
0.70613	21.4714
0.70827	21.4714
0.7104	21.4714
0.71253	21.4715
0.71467	21.4715
0.7168	21.4715
0.71893	21.4716
0.72107	21.4716
0.7232	21.4716
0.72533	21.4717
0.72747	21.4717
0.7296	21.4717
0.73173	21.4718
0.73387	21.4718
0.736	21.4718
0.73813	21.4718
0.74027	21.4719
0.7424	21.4719
0.74453	21.4719
0.74667	21.472
0.7488	21.472
0.75093	21.472
0.75307	21.4721
0.7552	21.4721
0.75733	21.4721
0.75947	21.4722
0.7616	21.4722
0.76373	21.4722
0.76587	21.4723
0.768	21.4723
0.77013	21.4723
0.77227	21.4723
0.7744	21.4724
0.77653	21.4724
0.77867	21.4724
0.7808	21.4725
0.78293	21.4725
0.78507	21.4725
0.7872	21.4726
0.78933	21.4726
0.79147	21.4726
0.7936	21.4727
0.79573	21.4727
0.79787	21.4727
0.8	21.4728
0.80213	21.4728
0.80427	21.4728
0.8064	21.4729
0.80853	21.4729
0.81067	21.4729
0.8128	21.473
0.81493	21.473
0.81707	21.473
0.8192	21.473
0.82133	21.4731
0.82347	21.4731
0.8256	21.4731
0.82773	21.4732
0.82987	21.4732
0.832	21.4732
0.83413	21.4733
0.83627	21.4733
0.8384	21.4733
0.84053	21.4733
0.84267	21.4734
0.8448	21.4734
0.84693	21.4734
0.84907	21.4735
0.8512	21.4735
0.85333	21.4735
0.85547	21.4736
0.8576	21.4736
0.85973	21.4736
0.86187	21.4737
0.864	21.4737
0.86613	21.4737
0.86827	21.4738
0.8704	21.4738
0.87253	21.4738
0.87467	21.4738
0.8768	21.4739
0.87893	21.4739
0.88107	21.4739
0.8832	21.474
0.88533	21.474
0.88747	21.474
0.8896	21.4741
0.89173	21.4741
0.89387	21.4741
0.896	21.4742
0.89813	21.4742
0.90027	21.4742
0.9024	21.4743
0.90453	21.4743
0.90667	21.4743
0.9088	21.4743
0.91093	21.4744
0.91307	21.4744
0.9152	21.4744
0.91733	21.4745
0.91947	21.4745
0.9216	21.4745
0.92373	21.4746
0.92587	21.4746
0.928	21.4746
0.93013	21.4747
0.93227	21.4747
0.9344	21.4747
0.93653	21.4748
0.93867	21.4748
0.9408	21.4748
0.94293	21.4748
0.94507	21.4749
0.9472	21.4749
0.94933	21.4749
0.95147	21.475
0.9536	21.475
0.95573	21.475
0.95787	21.475
0.96	21.4751
0.96213	21.4751
0.96427	21.4751
0.9664	21.4752
0.96853	21.4752
0.97067	21.4752
0.9728	21.4753
0.97493	21.4753
0.97707	21.4753
0.9792	21.4754
0.98133	21.4754
0.98347	21.4754
0.9856	21.4754
0.98773	21.4755
0.98987	21.4755
0.992	21.4755
0.99413	21.4756
0.99627	21.4756
0.9984	21.4756
1.00053	21.4757
1.00267	21.4757
1.0048	21.4757
1.00693	21.4758
1.00907	21.4758
1.0112	21.4758
1.01333	21.4759
1.01547	21.4759
1.0176	21.4759
1.01973	21.476
1.02187	21.476
1.024	21.476
1.02613	21.476
1.02827	21.4761
1.0304	21.4761
1.03253	21.4761
1.03467	21.4762
1.0368	21.4762
1.03893	21.4762
1.04107	21.4763
1.0432	21.4763
1.04533	21.4763
1.04747	21.4763
1.0496	21.4764
1.05173	21.4764
1.05387	21.4764
1.056	21.4765
1.05813	21.4765
1.06027	21.4765
1.0624	21.4766
1.06453	21.4766
1.06667	21.4766
1.0688	21.4766
1.07093	21.4767
1.07307	21.4767
1.0752	21.4767
1.07733	21.4768
1.07947	21.4768
1.0816	21.4768
1.08373	21.4769
1.08587	21.4769
1.088	21.4769
1.09013	21.4769
1.09227	21.477
1.0944	21.477
1.09653	21.477
1.09867	21.4771
1.1008	21.4771
1.10293	21.4771
1.10507	21.4772
1.1072	21.4772
1.10933	21.4772
1.11147	21.4773
1.1136	21.4773
1.11573	21.4773
1.11787	21.4774
1.12	21.4774
1.12213	21.4774
1.12427	21.4774
1.1264	21.4775
1.12853	21.4775
1.13067	21.4775
1.1328	21.4776
1.13493	21.4776
1.13707	21.4776
1.1392	21.4777
1.14133	21.4777
1.14347	21.4777
1.1456	21.4777
1.14773	21.4778
1.14987	21.4778
1.152	21.4778
1.15413	21.4779
1.15627	21.4779
1.1584	21.4779
1.16053	21.478
1.16267	21.478
1.1648	21.478
1.16693	21.478
1.16907	21.4781
1.1712	21.4781
1.17333	21.4781
1.17547	21.4782
1.1776	21.4782
1.17973	21.4782
1.18187	21.4783
1.184	21.4783
1.18613	21.4783
1.18827	21.4783
1.1904	21.4784
1.19253	21.4784
1.19467	21.4784
1.1968	21.4785
1.19893	21.4785
1.20107	21.4785
1.2032	21.4786
1.20533	21.4786
1.20747	21.4786
1.2096	21.4786
1.21173	21.4787
1.21387	21.4787
1.216	21.4787
1.21813	21.4788
1.22027	21.4788
1.2224	21.4788
1.22453	21.4789
1.22667	21.4789
1.2288	21.4789
1.23093	21.479
1.23307	21.479
1.2352	21.479
1.23733	21.479
1.23947	21.4791
1.2416	21.4791
1.24373	21.4791
1.24587	21.4792
1.248	21.4792
1.25013	21.4792
1.25227	21.4793
1.2544	21.4793
1.25653	21.4793
1.25867	21.4793
1.2608	21.4794
1.26293	21.4794
1.26507	21.4794
1.2672	21.4795
1.26933	21.4795
1.27147	21.4795
1.2736	21.4795
1.27573	21.4796
1.27787	21.4796
1.28	21.4796
1.28213	21.4797
1.28427	21.4797
1.2864	21.4797
1.28853	21.4798
1.29067	21.4798
1.2928	21.4798
1.29493	21.4798
1.29707	21.4799
1.2992	21.4799
1.30133	21.4799
1.30347	21.48
1.3056	21.48
1.30773	21.48
1.30987	21.4801
1.312	21.4801
1.31413	21.4801
1.31627	21.4801
1.3184	21.4802
1.32053	21.4802
1.32267	21.4802
1.3248	21.4803
1.32693	21.4803
1.32907	21.4803
1.3312	21.4804
1.33333	21.4804
1.33547	21.4804
1.3376	21.4805
1.33973	21.4805
1.34187	21.4805
1.344	21.4805
1.34613	21.4806
1.34827	21.4806
1.3504	21.4806
1.35253	21.4807
1.35467	21.4807
1.3568	21.4807
1.35893	21.4808
1.36107	21.4808
1.3632	21.4808
1.36533	21.4808
1.36747	21.4809
1.3696	21.4809
1.37173	21.4809
1.37387	21.481
1.376	21.481
1.37813	21.481
1.38027	21.481
1.3824	21.4811
1.38453	21.4811
1.38667	21.4811
1.3888	21.4812
1.39093	21.4812
1.39307	21.4812
1.3952	21.4812
1.39733	21.4813
1.39947	21.4813
1.4016	21.4813
1.40373	21.4814
1.40587	21.4814
1.408	21.4814
1.41013	21.4815
1.41227	21.4815
1.4144	21.4815
1.41653	21.4815
1.41867	21.4816
1.4208	21.4816
1.42293	21.4816
1.42507	21.4817
1.4272	21.4817
1.42933	21.4817
1.43147	21.4818
1.4336	21.4818
1.43573	21.4818
1.43787	21.4818
1.44	21.4819
1.44213	21.4819
1.44427	21.4819
1.4464	21.482
1.44853	21.482
1.45067	21.482
1.4528	21.4821
1.45493	21.4821
1.45707	21.4821
1.4592	21.4821
1.46133	21.4822
1.46347	21.4822
1.4656	21.4822
1.46773	21.4823
1.46987	21.4823
1.472	21.4823
1.47413	21.4824
1.47627	21.4824
1.4784	21.4824
1.48053	21.4824
1.48267	21.4825
1.4848	21.4825
1.48693	21.4825
1.48907	21.4825
1.4912	21.4826
1.49333	21.4826
1.49547	21.4826
1.4976	21.4827
1.49973	21.4827
1.50187	21.4827
1.504	21.4828
1.50613	21.4828
1.50827	21.4828
1.5104	21.4828
1.51253	21.4829
1.51467	21.4829
1.5168	21.4829
1.51893	21.483
1.52107	21.483
1.5232	21.483
1.52533	21.483
1.52747	21.4831
1.5296	21.4831
1.53173	21.4831
1.53387	21.4832
1.536	21.4832
1.53813	21.4832
1.54027	21.4833
1.5424	21.4833
1.54453	21.4833
1.54667	21.4833
1.5488	21.4834
1.55093	21.4834
1.55307	21.4834
1.5552	21.4835
1.55733	21.4835
1.55947	21.4835
1.5616	21.4836
1.56373	21.4836
1.56587	21.4836
1.568	21.4836
1.57013	21.4837
1.57227	21.4837
1.5744	21.4837
1.57653	21.4838
1.57867	21.4838
1.5808	21.4838
1.58293	21.4838
1.58507	21.4839
1.5872	21.4839
1.58933	21.4839
1.59147	21.484
1.5936	21.484
1.59573	21.484
1.59787	21.484
1.6	21.4841
1.60213	21.4841
1.60427	21.4841
1.6064	21.4842
1.60853	21.4842
1.61067	21.4842
1.6128	21.4842
1.61493	21.4843
1.61707	21.4843
1.6192	21.4843
1.62133	21.4844
1.62347	21.4844
1.6256	21.4844
1.62773	21.4844
1.62987	21.4845
1.632	21.4845
1.63413	21.4845
1.63627	21.4846
1.6384	21.4846
1.64053	21.4846
1.64267	21.4846
1.6448	21.4847
1.64693	21.4847
1.64907	21.4847
1.6512	21.4848
1.65333	21.4848
1.65547	21.4848
1.6576	21.4849
1.65973	21.4849
1.66187	21.4849
1.664	21.4849
1.66613	21.485
1.66827	21.485
1.6704	21.485
1.67253	21.4851
1.67467	21.4851
1.6768	21.4851
1.67893	21.4852
1.68107	21.4852
1.6832	21.4852
1.68533	21.4852
1.68747	21.4853
1.6896	21.4853
1.69173	21.4853
1.69387	21.4854
1.696	21.4854
1.69813	21.4854
1.70027	21.4854
1.7024	21.4855
1.70453	21.4855
1.70667	21.4855
1.7088	21.4855
1.71093	21.4856
1.71307	21.4856
1.7152	21.4856
1.71733	21.4857
1.71947	21.4857
1.7216	21.4857
1.72373	21.4857
1.72587	21.4858
1.728	21.4858
1.73013	21.4858
1.73227	21.4859
1.7344	21.4859
1.73653	21.4859
1.73867	21.4859
1.7408	21.486
1.74293	21.486
1.74507	21.486
1.7472	21.4861
1.74933	21.4861
1.75147	21.4861
1.7536	21.4862
1.75573	21.4862
1.75787	21.4862
1.76	21.4862
1.76213	21.4863
1.76427	21.4863
1.7664	21.4863
1.76853	21.4864
1.77067	21.4864
1.7728	21.4864
1.77493	21.4864
1.77707	21.4865
1.7792	21.4865
1.78133	21.4865
1.78347	21.4866
1.7856	21.4866
1.78773	21.4866
1.78987	21.4866
1.792	21.4867
1.79413	21.4867
1.79627	21.4867
1.7984	21.4868
1.80053	21.4868
1.80267	21.4868
1.8048	21.4868
1.80693	21.4869
1.80907	21.4869
1.8112	21.4869
1.81333	21.487
1.81547	21.487
1.8176	21.487
1.81973	21.487
1.82187	21.4871
1.824	21.4871
1.82613	21.4871
1.82827	21.4872
1.8304	21.4872
1.83253	21.4872
1.83467	21.4872
1.8368	21.4873
1.83893	21.4873
1.84107	21.4873
1.8432	21.4874
1.84533	21.4874
1.84747	21.4874
1.8496	21.4874
1.85173	21.4875
1.85387	21.4875
1.856	21.4875
1.85813	21.4876
1.86027	21.4876
1.8624	21.4876
1.86453	21.4876
1.86667	21.4877
1.8688	21.4877
1.87093	21.4877
1.87307	21.4877
1.8752	21.4878
1.87733	21.4878
1.87947	21.4878
1.8816	21.4879
1.88373	21.4879
1.88587	21.4879
1.888	21.488
1.89013	21.488
1.89227	21.488
1.8944	21.488
1.89653	21.4881
1.89867	21.4881
1.9008	21.4881
1.90293	21.4882
1.90507	21.4882
1.9072	21.4882
1.90933	21.4882
1.91147	21.4883
1.9136	21.4883
1.91573	21.4883
1.91787	21.4884
1.92	21.4884
1.92213	21.4884
1.92427	21.4884
1.9264	21.4885
1.92853	21.4885
1.93067	21.4885
1.9328	21.4886
1.93493	21.4886
1.93707	21.4886
1.9392	21.4886
1.94133	21.4887
1.94347	21.4887
1.9456	21.4887
1.94773	21.4887
1.94987	21.4888
1.952	21.4888
1.95413	21.4888
1.95627	21.4889
1.9584	21.4889
1.96053	21.4889
1.96267	21.4889
1.9648	21.489
1.96693	21.489
1.96907	21.489
1.9712	21.4891
1.97333	21.4891
1.97547	21.4891
1.9776	21.4891
1.97973	21.4892
1.98187	21.4892
1.984	21.4892
1.98613	21.4892
1.98827	21.4893
1.9904	21.4893
1.99253	21.4893
1.99467	21.4894
1.9968	21.4894
1.99893	21.4894
2.00107	21.4895
2.0032	21.4895
2.00533	21.4895
2.00747	21.4895
2.0096	21.4896
2.01173	21.4896
2.01387	21.4896
2.016	21.4897
2.01813	21.4897
2.02027	21.4897
2.0224	21.4897
2.02453	21.4898
2.02667	21.4898
2.0288	21.4898
[truncated: 23,093 more rows]

[truncated: 16 more sheets: Figure_3b, Figure_3c, Figure_3d, Figure_3f, Figure_4d, Figure_4e, Figure_4f, Figure_4g, Figure_4h, Figure_4i, Figure_4j, Figure_4k, Figure_4l, Figure_5d, Figure_5e, Figure_5i]
